# Supplementary material for: Phenotype-oriented network analysis for discovering pharmacological effects of natural compounds
Source: Sci Rep. 2018 Aug 3;8:11667. doi: 10.1038/s41598-018-30138-w (PMC6076245; doi:10.1038/s41598-018-30138-w)
Supplement: Supplementary file 2 — Dataset 1 [file 41598_2018_30138_MOESM2_ESM.xlsx]

## Sheet: Sheet1
Supplementary Data 1. The list of 5,021 phenotypes which were used in a plant phenotype vector
UMLS ID	Name	Semantic type
C1862511	Arrhythmogenic Right Ventricular Dysplasia, Familial, 1	dsyn
C2748895	Ovotesticular Disorders of Sex Development	cgab,dsyn
C2748801	FIBROSIS OF EXTRAOCULAR MUSCLES, CONGENITAL, 3A, WITH OR WITHOUT EXTRAOCULAR INVOLVEMENT	dsyn
C1862394	Atrial Fibrillation, Familial, 4	dsyn
C1862382	SVEINSSON CHORIORETINAL ATROPHY	dsyn
C1862264	Bpes With Duane Retraction Syndrome	dsyn
C0269995	Galactorrhea	dsyn
C1862170	Brachydactyly with hypertension	dsyn
C1862151	Brachydactyly type A1	dsyn
C1862112	BRACHYDACTYLY, TYPE B1	dsyn
C1862103	Brachydactyly type C	dsyn
C1862102	Brachydactyly, Type E	dsyn
C2748572	SeSAME syndrome	dsyn
C2748571	Isolated Growth Hormone Deficiency, Type IB	dsyn
C2748557	Immune dysfunction with T-cell inactivation due to calcium entry defect 2	dsyn
C2748554	Deafness, Autosomal Recessive 71	dsyn
C2748552	Atrial Septal Defect 5	dsyn
C2748550	Inflammatory Bowel Disease 27	dsyn
C2748544	Spondyloepimetaphyseal Dysplasia, Aggrecan Type	dsyn
C2748541	Brugada Syndrome 5	dsyn
C2748536	Leukocyte Adhesion Deficiency, Type III	dsyn
C2748535	Hypotrichosis 5	dsyn
C2748515	Spondyloepimetaphyseal Dysplasia, Pakistani Type	dsyn
C2748505	Orofacial Cleft 12	dsyn
C1719788	Episodic Ataxia, Type 1	dsyn
C0005974	Bone Resorption	ortf
C0005967	Bone neoplasms	neop
C0005956	Bone Marrow Diseases	dsyn
C0005944	Bone Diseases, Metabolic	dsyn
C0005941	Abnormal bone growth	dsyn
C0005940	BONE DISORDER	dsyn
C0005910	Body Weight	orga
C0005904	Body Temperature Changes	sosy
C0005887	Body Dysmorphic Disorders	mobd
C0005859	Bloom Syndrome	cgab,dsyn
C0005818	Blood Platelet Disorders	dsyn
C3263722	Injury	inpo
C0005779	hemostatic condition	dsyn
C0005758	Filtering bleb	patf
C0005747	eyelids twitching	sosy
C0005745	Ptosis	anab
C0005744	Blepharophimosis	cgab,dsyn
C0426576	Gastrointestinal symptoms NOS	sosy
C0005697	Neurogenic Urinary Bladder	dsyn
C0005695	Urinary Bladder Neoplasms	neop
C0005694	Urinary Bladder Neck Obstruction	dsyn
C0005686	Disease of bladder, NOS	dsyn
C0005683	Vesical calculus	dsyn
C0005612	Birth Weight	orga
C0426487	Mouth symptom NOS	sosy
C0005586	Bipolar Disorder	mobd
C0426317	urogenital symptoms	sosy
C0005426	Biliary Tract Neoplasms	neop
C0005424	Biliary Tract Diseases	dsyn
C0005416	Biliary Dyskinesia	dsyn
C0005411	Biliary Atresia	cgab,dsyn
C0847097	heartburn	sosy
C0005396	Bile Duct Neoplasms	neop
C0005395	Bile Duct Diseases	dsyn
C0005283	Beta + thalassaemia	dsyn
C0005138	Berylliosis	inpo
C0005129	Bernard-Soulier Syndrome	dsyn
C0005001	prostatic hyperplasia	patf
C1861975	Cafe au lait spots, multiple	dsyn
C1861922	CAMPOMELIC DYSPLASIA	cgab,dsyn
C1861864	Cardiomyopathy, Familial Hypertrophic, 2	dsyn
C1861863	Cardiomyopathy, Familial Hypertrophic, 3	dsyn
C1861862	Cardiomyopathy, Familial Hypertrophic, 4	dsyn
C1861861	Cardiomyopathy, Familial Restrictive, 1	dsyn
C1861833	Cataract congenital Volkmann type	dsyn
C1861829	Cataract microcornea syndrome	dsyn
C1861828	Cataract, Zonular Pulverulent 1	dsyn
C1861736	Spinocerebellar Ataxia 31	gngm
C1861735	Dementia, familial Danish	dsyn
C1861732	Cerebellar vermis aplasia	dsyn
C1283620	Sucrase-isomaltase deficiency, congenital	dsyn
C1861689	Klippel Feil syndrome dominant type	dsyn
C1861678	Charcot-Marie-Tooth Disease, Axonal, Type 2a1	dsyn
C1861556	Cirrhosis, Familial	dsyn
C1861553	Split-hand/foot malformation with long bone deficiency	qlco
C1283400	Butyrylcholinesterase deficiency	dsyn
C1861481	Stickler syndrome, type 3	cgab,dsyn
C1861456	Stiff Skin Syndrome	dsyn
C1861385	Cushing's symphalangism	dsyn
C1861380	Syndactyly, Type I	dsyn
C1861366	Syndactyly, type 3	dsyn
C1861355	Syndactyly, Type IV	dsyn
C1861348	Syndactyly, type v	dsyn
C1861305	TARSAL-CARPAL COALITION SYNDROME	dsyn
C1861185	Thrombocytopenia 2	dsyn
C1861178	Thrombocytopenia Paris-Trousseau type	dsyn
C1861172	Venous Thromboembolism	patf
C1861171	ACTIVATED PROTEIN C RESISTANCE	dsyn
C1861101	DEFECT	dsyn
C1861065	CARDIOMYOPATHY, FAMILIAL HYPERTROPHIC, 9	dsyn
C0268747	Mesangial sclerosis, diffuse	dsyn
C0268689	Vitamin D Hydroxylation-Deficient Rickets, Type 1A	dsyn
C0268654	Iminoglycinuria	cgab,dsyn
C0268647	Lysinuric Protein Intolerance	patf
C0268632	Homocarnosinosis	dsyn
C0268631	succinic semialdehyde dehydrogenase deficiency	dsyn
C0268626	Juvenile nephropathic cystinosis	cgab,dsyn
C0268624	Sulfite oxidase deficiency	dsyn
C0268621	Hypermethioninaemia	dsyn
C0268616	cystathionase deficiency	dsyn
C0268609	Glutamate formiminotransferase deficiency	dsyn
C0268601	3-Hydroxy-3-Methylglutaryl-CoA Lyase Deficiency	dsyn
C0268600	3-methylcrotonyl CoA carboxylase 1 deficiency	dsyn
C0268596	Multiple Acyl Coenzyme A Dehydrogenase Deficiency	dsyn
C0268595	Glutaric aciduria 1	dsyn
C0268583	Methylmalonic acidaemia	dsyn
C0268579	Propionic acidaemia	dsyn
C0268575	IVA	dsyn
C0268563	Sarcosinaemia	dsyn
C0268556	Saccharopinuria	dsyn
C0268553	Hyperlysinaemia	dsyn
C0268548	Hyperargininaemia	dsyn
C0268547	Argininosuccinic Aciduria	dsyn
C0268543	N-acetyl glutamate synthetase deficiency	dsyn
C0268542	Ornithine Carbamoyltransferase Deficiency Disease	dsyn
C0268540	HHH syndrome	dsyn
C0268528	Hyperprolinaemia	dsyn
C0268524	Glutathionuria	dsyn
C0268514	Urocanase deficiency	dsyn
C0268505	Aland Island Eye Disease	dsyn
C0004943	behcets disease	dsyn
C0004936	Mental disorder	mobd
C0004930	Behavior Disorders	mobd
C0004903	Beckwith-Wiedemann Syndrome	gngm
C0268495	Oculocutaneous albinism type 2	dsyn
C0268494	Oculocutaneous albinism type 1	dsyn
C0268483	Tyrosinemias	dsyn
C0268474	Hydroxykynureninuria	cgab,dsyn
C0268468	Sepiapterin reductase deficiency	dsyn
C0268467	Hyperphenylalaninemia, BH4-Deficient, B	dsyn
C0268465	HYPERPHENYLALANINEMIA, BH4-DEFICIENT, C	dsyn
C0268425	Alstrom Syndrome	cgab,dsyn
C0268419	Acatalasia	dsyn
C0268418	Hyperglycerolaemia	dsyn
C0268416	Enterokinase Deficiency	dsyn
C0268414	Hyperostosis corticalis deformans juvenilis	dsyn
C0268413	Hypophosphatasia, Adult	gngm
C0268412	Infantile hypophosphatasia	dsyn
C0268398	Amyloidosis IX	cgab,dsyn
C0268393	Familial Cerebral Amyloid Angiopathy	dsyn
C0268390	MUCKLE-WELLS SYNDROME	dsyn
C0268389	Amyloidosis, familial visceral	cgab,dsyn
C0268374	Epidermolysis Bullosa, Junctional, Non-Herlitz Type	gngm
C0268371	Epidermolysis Bullosa With Congenital Localized Absence Of Skin And Deformity Of Nails	dsyn
C0268368	Epidermolysis Bullosa Dystrophica Neurotrophica	cgab,dsyn
C0268363	Osteogenesis imperfecta, type 4	cgab,dsyn
C0268362	Osteogenesis imperfecta, type 3	dsyn
C0268358	Osteogenesis imperfecta congenita	cgab,dsyn
C0268355	Cutis Laxa, Autosomal Recessive, Type IIA	dsyn
C0268353	Occipital horn syndrome	cgab
C0268351	Cutis Laxa, Autosomal Recessive, Type I	dsyn
C0268347	Ehlers-Danlos Syndrome, Type VIII	cgab,dsyn
C0268345	Ehlers-Danlos Syndrome, Type VII, Autosomal Dominant	dsyn
C0268344	Ehlers-Danlos syndrome 6B	dsyn
C0268342	Ehlers-Danlos syndrome type 6	dsyn
C0268337	Ehlers-Danlos syndrome type 3	dsyn
C0268336	Ehlers-Danlos syndrome type 2	dsyn
C0268335	Ehlers-Danlos syndrome type 1	dsyn
C0268328	Porphyria, Acute Hepatic	dsyn
C0268318	Cholestasis of pregnancy	dsyn
C0268314	Aagenaes syndrome	dsyn
C0268312	Cholestasis, progressive familial intrahepatic 1	gngm
C0004782	Basal Ganglia Disease	dsyn
C0268301	lubs syndrome	dsyn
C0004779	Basal Cell Nevus Syndrome	gngm
C0004775	BARTTERS SYNDROME	dsyn
C0004763	Barrett Esophagus	dsyn
C0268297	Pseudovaginal Perineoscrotal Hypospadias	dsyn
C0268296	17-Hydroxysteroid Dehydrogenase Deficiency	dsyn
C0268293	18-Hydroxylase deficiency	dsyn
C0268292	Congenital adrenal hyperplasia due to 11-Beta-hydroxylase deficiency	dsyn
C0268285	Adrenal hyperplasia, congenital, type 5	dsyn
C0268263	Multiple Sulfatase Deficiency Disease	dsyn
C0268262	Metachromatic Leukodystrophy due to Saposin B Deficiency	dsyn
C0268255	Farber Lipogranulomatosis	gngm
C0268243	Niemann-Pick Disease, Type B	dsyn
C0268242	Niemann-Pick Disease, Type A	dsyn
C0268238	Triglyceride storage disease with impaired long-chain fatty acid oxidation	dsyn
C0268237	Cytochrome-c Oxidase Deficiency	cgab,dsyn
C0268233	Neuraminidase deficiency with beta-galactosidase deficiency	dsyn
C0268228	Neuraminidase 1 deficiency	dsyn
C0268225	Aspartylglucosaminuria	dsyn
C0004623	Infection, Bacterial	dsyn
C0004610	Bacteraemia	dsyn
C0004604	Pain in back	sosy
C0268194	Phosphoenolpyruvate carboxykinase deficiency	dsyn
C0268193	Maple syrup urine disease with lactic acidosis	dsyn
C0268187	Trehalase Deficiency	dsyn
C0268186	Glucose-Galactose Malabsorption	cgab,dsyn
C0268181	Lactose Intolerance, Adult Type	dsyn
C0268179	Lactase Deficiency, Congenital	patf
C0268165	Primary hyperoxaluria type 2	gngm
C0268164	Primary hyperoxaluria type 1	dsyn
C0268162	Pentosuria	dsyn
C0268160	Fructosuria	dsyn
C0268149	Dimauro disease	dsyn
C0268146	Glycogen Storage Disease IB	cgab,dsyn
C0268141	Xeroderma Pigmentosum, Complementation Group G	cgab,dsyn
C0268140	Xeroderma Pigmentosum, Complementation Group F	cgab,dsyn
C0268138	Xeroderma Pigmentosum, Complementation Group D	gngm
C0268136	Xeroderma Pigmentosum, Complementation Group B	cgab,dsyn
C0268130	Oroticaciduria 1	dsyn
C0268126	Adenylosuccinate lyase deficiency	dsyn
C0268125	Purine-nucleoside phosphorylase deficiency	dsyn
C0268119	Molybdenum cofactor deficiency	dsyn
C0268118	Xanthinuria, Type I	dsyn
C0268117	Gout, HPRT-Related	dsyn
C0268113	HYPERURICEMIC NEPHROPATHY, FAMILIAL JUVENILE, 1	cgab,dsyn
C0268108	Chronic gouty arthritis	dsyn
C0004509	Azoospermia	patf
C0004368	Autoimmunity	patf
C0004364	Autoimmune Diseases	dsyn
C0004352	Autism	mobd
C0004310	Auditory Perceptual Disorders	mobd
C0004245	Atrioventricular Block	dsyn
C0004238	Atrial Fibrillation	patf
C0004161	Athletic Injuries	inpo
C0004158	Athetosis	sosy
C0004153	Atherosclerosis	dsyn
C0004144	Pulmonary Atelectasis	patf
C0004135	Ataxia Telangiectasia	cgab,dsyn
C0004134	Ataxia	sosy
C0004114	Astrocytoma	neop
C0004099	Asthma, Exercise-Induced	dsyn
C0004096	Asthma	dsyn
C0004093	Weakness	sosy
C0004045	Asphyxia Neonatorum	dsyn
C0004044	Suffocating	patf
C0346326	Optic Nerve Glioma	neop
C0346302	Growth Hormone-Secreting Pituitary Adenoma	neop
C1860991	NOONAN SYNDROME 3	dsyn
C1860972	Geniospasm	dsyn
C0346255	Oncocytoma, renal	neop
C1860861	Tremor hereditary essential, 1	dsyn
C1860823	Trichorhinophalangeal Syndrome, Type III	dsyn
C0346104	Bazex-Dupre-Christol syndrome	neop
C1860788	Transient Myeloproliferative Disorder of Down Syndrome	dsyn
C1860518	Vasculopathy, Retinal, With Cerebral Leukodystrophy	dsyn
C1860433	Nystagmus 4, congenital, autosomal dominant	dsyn
C1860406	Vitreoretinochoroidopathy	dsyn
C1860405	Snowflake vitreoretinal degeneration	dsyn
C1849930	Persistent Mullerian duct syndrome	anab,dsyn
C1860265	Wilms Tumor 3	dsyn
C1849813	Glycogen Storage Disease of Heart, Lethal Congenital	dsyn
C0267971	Storage disease	dsyn
C0267963	Exocrine pancreatic insufficiency	dsyn
C1849792	Achromatopsia 3	dsyn
C1849779	Kowarski syndrome	dsyn
C1849700	Hyperphenylalaninemia with primapterinuria	dsyn
C1849678	Peroxisomal ACYL-COA oxidase deficiency	dsyn
C1849508	Pyridoxine-dependent epilepsy	dsyn
C1849507	Uridine 5-Prime Monophosphate Hydrolase Deficiency, Hemolytic Anemia due to	dsyn
C0399440	FIBROMATOSIS, GINGIVAL, 1	dsyn
C0267663	Diarrhea 3, Secretory Sodium, Congenital	dsyn
C1849453	Rapadilino syndrome	dsyn
C1849409	Knobloch syndrome	dsyn
C0399378	Dentinogenesis imperfecta, shields type 3	cgab
C0399376	Amelogenesis Imperfecta, Type III	cgab
C0399368	Amelogenesis Imperfecta, Type IB	cgab,dsyn
C0399367	Amelogenesis imperfecta, hypoplastic	cgab,dsyn
C0399352	Anodontia	euka
C0003969	Ascorbic Acid Deficiency	dsyn
C0003962	Ascites	dsyn
C0003949	Asbestosis	dsyn
C1849394	Enhanced S-Cone Syndrome	dsyn
C1849387	Rh-Null, Regulator Type	dsyn
C1849386	Myoglobinuria, Acute Recurrent, Autosomal Recessive	dsyn
C1849385	Rhabdomyosarcoma 1	neop
C1849334	Robinow syndrome, autosomal recessive	dsyn
C0003892	Neurogenic arthropathy	dsyn
C0003886	Arthrogryposis	cgab,dsyn
C0003873	Rheumatoid Arthritis	dsyn
C0003872	Arthritis, Psoriatic	dsyn
C0003869	Arthritis, Infectious	dsyn
C0003868	Arthritis, Gouty	dsyn
C0003864	Arthritis	dsyn
C0003862	Pain in joint	sosy
C0003860	Arteritis	patf
C0003857	Arteriovenous Malformations	cgab
C0003850	Arteriosclerosis	dsyn
C2746083	Deafness, Autosomal Recessive 77	dsyn
C0003838	Arterial Occlusive Diseases	dsyn
C2746068	Congenital idiopathic intestinal pseudoobstruction	dsyn
C2746066	2-Hydroxyglutaricaciduria	dsyn
C0003811	Arrhythmia	patf
C0003803	Arnold-Chiari Malformation	cgab,dsyn
C0003756	Arenaviridae Infections	dsyn
C1849193	PEELING SKIN SYNDROME	dsyn
C0003706	Arachnodactyly	cgab,dsyn
C1849157	Insulin-Like Growth Factor I, Resistance To	dsyn
C1849156	Spastic Ataxia	dsyn
C1849140	Spastic ataxia Charlevoix-Saguenay type	dsyn
C1849128	Spastic paraplegia 15, autosomal recessive	dsyn
C0267211	Gastric Antral Vascular Ectasia	acab
C0003635	Apraxia	mobd
C0003615	Appendicitis	dsyn
C1849011	Spondylometaepiphyseal Dysplasia, Short Limb-Hand Type	dsyn
C0003578	Apnea	fndg
C0003564	Aphonia	sosy
C0003550	Aphasia, Broca	mobd
C0003537	Aphasia	mobd
C0003516	Aortopulmonary Septal Defect	cgab
C0003507	Aortic Valve Stenosis	dsyn
C0003504	ai	dsyn
C0003499	Supra-valvular aortic stenosis	dsyn
C0003496	Aortic Rupture	dsyn
C0003493	Aortic Diseases	dsyn
C0003492	Aortic coarctation	cgab
C0003486	Aortic Aneurysm	dsyn
C0003477	Anxiety, Separation	fndg
C0003469	Anxiety	mobd
C0003466	Atresia, Anal	cgab,dsyn
C0003463	anus tumor	neop
C0003460	Anuria	dsyn
C0003431	Antisocial Personality Disorder	mobd
C0424295	Hyperactivity	fndg
C0003165	Anthracosis	dsyn
C0003152	Anterior Compartment Syndrome	dsyn
C0003130	Anoxia	patf
C0003128	Anovulation	dsyn
C0003125	Anorexia Nervosa	mobd
C0003123	Anorexia	dsyn
C0003119	Anophthalmos	cgab
C0003090	Ankylosis	acab,dsyn
C0003081	Anisometropia	dsyn
C0003079	Anisocoria	fndg
C0003076	Aniridia	cgab
C0345967	Malignant mesothelioma	neop
C0345905	Intrahepatic Cholangiocarcinoma	neop
C0345893	Juvenile polyposis syndrome	neop
C0345427	Woolly hair, congenital	cgab
C0345407	Osteopetrosis with renal tubular acidosis	dsyn
C0345050	Aortic Aneurysm, Familial Thoracic 1	cgab
C1281590	Head	bpoc
C2745959	Spondyloepiphyseal dysplasia, congenita	cgab,dsyn
C2745945	MACULAR DYSTROPHY, VITELLIFORM	dsyn
C1848947	Cold-Induced Sweating Syndrome 1	dsyn
C1848934	Spondylocarpotarsal synostosis	dsyn
C1848862	Miller-McKusick-Malvaux-Syndrome (3M Syndrome)	dsyn
C1848814	Thymoma, Familial	neop
C1848805	Thyroid Dyshormonogenesis 1	dsyn
C0398791	Nijmegen Breakage Syndrome	cgab,dsyn
C0398788	IMMUNODEFICIENCY-CENTROMERIC INSTABILITY-FACIAL ANOMALIES SYNDROME 1	dsyn
C0398782	Carboxypeptidase N Deficiency	dsyn
C0398777	Complement Factor H Deficiency	dsyn
C0398746	Glutathione synthetase deficiency	dsyn
C0398739	Congenital disorder of glycosylation, type 2C	dsyn
C0398738	Leucocyte adhesion deficiency - type 1	dsyn
C0266929	Chronic Periodontitis	dsyn
C0687720	diabetes insipidus	dsyn
C0398689	Hyper-IgM Immunodeficiency Syndrome, Type 1	dsyn
C0398626	Heparin Cofactor II Deficiency	dsyn
C0398625	Protein C Deficiency	dsyn
C0398623	Thrombophilia	dsyn
C0398621	Plasminogen deficiency	dsyn
C1848651	Al Awadi syndrome	cgab
C1848634	Usher syndrome, type 2A	cgab,dsyn
C0398595	Myeloperoxidase Deficiency	dsyn
C0398593	Specific granule deficiency	dsyn
C1848578	cblF	dsyn
C1848561	Methylmalonic acidemia with homocystinuria	dsyn
C1848534	Vitamin K-Dependent Clotting Factors, Combined Deficiency Of, 1	dsyn
C1848533	Ataxia with vitamin E deficiency	dsyn
C1848526	Pontocerebellar Hypoplasia Type 2A	dsyn
C1848519	Waardenburg syndrome, type 4	dsyn
C0266642	Visceral Heterotaxy	cgab
C1848488	Pierre Robin syndrome with fetal chondrodysplasia	cgab,dsyn
C1848411	XERODERMA PIGMENTOSUM, COMPLEMENTATION GROUP E	dsyn
C1848410	Xeroderma pigmentosum, variant type	dsyn
C0398353	hypoventilation	patf
C0266537	Lamellar cataract	cgab
C0266526	Norrie disease	cgab
C0002994	ANGIO-EDEMA	patf
C0002986	Fabry Disease	gngm
C0002965	Angina, Unstable	dsyn
C0002963	Angina Pectoris, Variant	dsyn
C0002962	Angina Pectoris	sosy
C0002949	Aneurysm, Dissecting	dsyn
C0002940	Aneurysm	dsyn
C0002938	Aneuploidy	comd
C0002902	Anencephaly	cgab
C1848336	Dent disease 1	dsyn
C1138434	Genetic Diseases, X-Linked	dsyn
C0266483	Pachygyria	cgab,dsyn
C0266470	Cerebellar Hypoplasia	cgab
C0266463	Lissencephaly	cgab,dsyn
C0266432	Leydig Cell Hypoplasia, Type I	cgab
C0002896	Sideroblastic anaemia	dsyn
C0002895	Anemia, Sickle Cell	gngm
C0002893	Anemia, Refractory	dsyn
C0002892	Anemia, Pernicious	dsyn
C0002891	Anemia, Neonatal	dsyn
C0002888	Anemia, Megaloblastic	dsyn
C0002886	Anemia, Macrocytic	dsyn
C0002882	Anemia, Hemolytic, Congenital Nonspherocytic	dsyn
C0002881	Anemia, Hemolytic, Congenital	dsyn
C0002880	Autoimmune haemolytic anaemia	dsyn
C0002878	Anemia, Hemolytic	dsyn
C0002876	Congenital dyserythropoietic anaemia	dsyn
C0002874	Aplastic Anemia	dsyn
C0002871	Anaemia	dsyn
C1848296	Dosage-sensitive sex reversal	dsyn
C1848213	HETEROTOPIA, PERIVENTRICULAR, X-LINKED DOMINANT	cgab,dsyn
C0002792	anaphylaxis	patf
C0266313	Allanson Pantzar McLeod syndrome	dsyn
C0002768	Congenital Pain Insensitivity	cgab
C0002736	Amyotrophic Lateral Sclerosis	dsyn
C0002726	Amyloidosis	dsyn
C1848172	NIGHT BLINDNESS, CONGENITAL STATIONARY, TYPE 2A	dsyn
C1848144	Woods Black Norbury syndrome	dsyn
C1848139	Cone-Rod Dystrophy, X-Linked, 2	dsyn
C0002624	Retrograde amnesia	mobd
C0002622	Amnesia	mobd
C1848030	Hypotonia-Cystinuria Syndrome	dsyn
C1848029	Ehlers-Danlos syndrome caused by tenascin-X deficiency	dsyn
C0266172	Atresia of small intestine	cgab
C0266159	Pyloric Atresia	cgab
C0555198	[M]Glioma NOS	neop
C0002514	Amino Acid Metabolism, Inborn Errors	dsyn
C0266015	Digestive System Abnormalities	cgab
C0266006	Bjornstad syndrome	cgab,dsyn
C0266004	Knuckle pads, leuconychia and sensorineural deafness	cgab,dsyn
C0002453	Amenorrhea	dsyn
C0002452	Amelogenesis Imperfecta	cgab
C0002418	Amblyopia	fndg
C0002395	Alzheimers disease	dsyn
C0002390	Extrinsic allergic alveolitis	dsyn
C0002312	alpha Thalassaemia	dsyn
C0002171	Alopecia Areata	dsyn
C0002170	Loss of hair	fndg
C0002066	Alcaptonuria	dsyn
C0002064	Alkalosis, Respiratory	patf
C0002063	Alkalosis	dsyn
C0476481	Chronic intractable pain	sosy
C0344559	Peters anomaly	gngm
C0344543	Aniridia, type 2	cgab,dsyn
C0344523	Cerulean cataract	cgab
C0476254	Dyslexia	mobd
C0344479	Spinal dysraphism	cgab
C0344232	Blurred vision	sosy
C1280798	Von Willebrand disease, platelet type	dsyn
C1847987	Huntington Disease-Like 2	dsyn
C1847967	Vanishing White Matter Leukodystrophy with Ovarian Failure	dsyn
C1847902	Charcot-Marie-Tooth Disease, Dominant Intermediate B	dsyn
C1847896	Charcot-Marie-Tooth Disease, Dominant Intermediate A	dsyn
C1847866	Homozygous 11p15-p14 Deletion Syndrome	dsyn
C1847849	ICHTHYOSIS, LAMELLAR, 5	dsyn
C1847839	Episodic Ataxia, Type 3	dsyn
C1847836	Oculocutaneous Albinism, Type IV	dsyn
C1847835	VITILIGO	fndg
C1847827	LIG4 Syndrome	dsyn
C1847823	Charcot-Marie-Tooth disease, Type 2F	dsyn
C0265998	Anonychia congenita	cgab
C0265966	Hereditary benign intraepithelial dyskeratosis	dsyn
C0265965	Dyskeratosis Congenita	cgab,dsyn
C0265964	Vohwinkel syndrome	cgab
C0265962	Netherton Syndrome	cgab,dsyn
C0265961	Erythrokeratodermia, Progressive Symmetric	cgab,dsyn
C1269683	Major Depressive Disorder	mobd
C1847735	Amyotrophic Lateral Sclerosis 3	dsyn
C1847725	SPINOCEREBELLAR ATAXIA 15	dsyn
C1847722	Waardenburg Syndrome, Type 2C	dsyn
C1847720	Glycine N-Methyltransferase Deficiency	dsyn
C1847667	CARDIOMYOPATHY, DILATED, 1L	dsyn
C1847650	Spongiform Encephalopathy with Neuropsychiatric Features	gngm
C1847640	Parkinson disease 9	dsyn
C1847626	Deafness, Autosomal Dominant 36	dsyn
C1847622	Split-Hand/Foot Malformation 5	cgab
C1269537	Brain	bpoc
C0265706	Gastroschisis	cgab,dsyn
C1847593	Epiphyseal dysplasia, multiple, 4	gngm
C1847572	SECKEL SYNDROME 2	dsyn
C1847555	Hyperinsulinemic hypoglycemia, familial, 6	dsyn
C1847554	Primary ciliary dyskinesia, 2	dsyn
C1847540	Azoospermia, Nonobstructive	dsyn
C1847532	MYOPATHY, DISTAL, WITH ANTERIOR TIBIAL ONSET	dsyn
C1847501	De Vivo disease	dsyn
C0265633	Absence of Tibia	fndg
C1847493	Peripheral Arterial Occlusive Disease 1	dsyn
C0265559	Acheiropodia	cgab
C0265554	Ectrodactyly	cgab,dsyn
C0265534	Scaphocephaly	cgab
C0265514	Buschke-Ollendorff syndrome	dsyn
C0001973	Alcohol Addiction	mobd
C0001969	Drunkenness	mobd
C0001957	Alcohol Withdrawal Delirium	dsyn
C0001925	Albuminuria	fndg
C0686353	Muscular Dystrophies, Limb-Girdle	dsyn
C1847360	PARKINSON DISEASE 10	dsyn
C1847352	POLYMICROGYRIA, BILATERAL FRONTOPARIETAL	dsyn
C1847319	Carney-Stratakis Syndrome	neop
C0265493	Schmid-Fraccaro syndrome	dsyn
C0001889	Akinetic Mutism	mobd
C0001883	Airway Obstruction	dsyn
C0001849	AIDS Dementia Complex	dsyn
C0001824	Agranulocytosis	dsyn
C0001818	Agoraphobia	mobd
C0001815	Primary Myelofibrosis	neop
C1847200	Alzheimer disease type 4	dsyn
C0265354	CHARGE Syndrome	cgab,dsyn
C0265345	Lymphedema distichiasis syndrome	cgab,dsyn
C0265344	Donohue Syndrome	dsyn
C0265343	Vertebral anomalies	dsyn
C0265339	Borjeson-Forssman-Lehmann syndrome	cgab,dsyn
C0265338	Coffin-Siris syndrome	cgab,dsyn
C0265334	Pachyonychia Congenita	cgab,dsyn
C0265333	Tricho-dento-osseous syndrome	cgab,dsyn
C0265325	Turcot syndrome	dsyn
C0265313	Weill-Marchesani Syndrome	cgab,dsyn
C0265309	Dyschondrosteosis	cgab
C0265308	Craniosynostosis radial aplasia syndrome	dsyn
C0265306	Greig cephalopolysyndactyly syndrome	cgab
C0265301	Sclerosteosis	cgab,dsyn
C0001768	Agammaglobulinaemia	dsyn
C0001733	Afibrinogenaemia	dsyn
C0001723	Affective Disorders, Psychotic	mobd
C1847114	SPINOCEREBELLAR ATAXIA, AUTOSOMAL RECESSIVE 5	dsyn
C0554309	Azotaemia	dsyn
C0265295	Jansen type metaphyseal chondrodysplasia	cgab,dsyn
C0265293	Frontometaphyseal dysplasia	cgab,dsyn
C0265291	Kenny-Caffey syndrome	cgab,dsyn
C0265289	Metaphyseal chondrodysplasia Schmid type	cgab,dsyn
C0265287	Acromicric Dysplasia	cgab,dsyn
C0265286	Dyggve-Melchior-Clausen syndrome	cgab,dsyn
C0265283	Atelosteogenesis, type 1	cgab,dsyn
C0265281	Metatropic dwarfism	cgab
C0265280	Spondylometaphyseal dysplasia, Kozlowski type	cgab
C0265279	Kniest dysplasia	cgab,dsyn
C0265275	Jeune syndrome	cgab,dsyn
C0265274	Achondrogenesis type 1B	cgab,dsyn
C0265273	Achondrogenesis type 1A	cgab,dsyn
C0265269	Lacrimoauriculodentodigital syndrome	dsyn
C0265268	Adams Oliver syndrome	dsyn
C0265267	Child syndrome	dsyn
C0265264	Holt-Oram syndrome	cgab,dsyn
C0265261	Multiple pterygium syndrome	cgab
C0265260	Chondrodysplasia, Grebe type	cgab,dsyn
C0265259	Popliteal pterygium syndrome	cgab,dsyn
C0265253	Stickler Syndrome	cgab,dsyn
C0265251	Oto-Palato-digital syndrome type 1	cgab,dsyn
C0265246	Townes-Brocks syndrome	cgab
C0265245	Acrofacial dysostosis, Nager type	cgab
C0265235	Marshall syndrome	cgab,dsyn
C0265234	Branchio-Oto-Renal Syndrome	dsyn
C0265227	Schinzel-Giedion syndrome	cgab
C0265226	Hecht syndrome	dsyn
C0265224	Freeman-Sheldon syndrome	cgab,dsyn
C0265223	Cohen syndrome	cgab
C0265221	cerebro-ocular dysgenesis	cgab,dsyn
C0265216	Hydrocephalus, X-linked	dsyn
C0265215	Meckel Syndrome	cgab
C0265213	distal arthrogryposis multiplex congenita	cgab,dsyn
C0265210	Weaver syndrome	cgab,dsyn
C0265202	Seckel syndrome 1	cgab,dsyn
C0265201	De Sanctis-Cacchione syndrome	gngm
C1847089	USHER SYNDROME, TYPE IG	dsyn
C0001627	Congenital adrenal hyperplasia	cgab,dsyn
C0001625	Adrenals	bpoc
C0001624	Adrenal Gland Neoplasms	neop
C0001623	Adrenal Insufficiency	dsyn
C0001622	Adrenocortical Hyperfunction	dsyn
C0001621	Adrenal Gland Diseases	dsyn
C0001614	Adrenal Cortex Diseases	dsyn
C0001613	Adrenal Cortex	bpoc
C1847024	Oculocutaneous albinism type 1B	dsyn
C1847013	NEPHRONOPHTHISIS 4	dsyn
C0001546	Adjustment Disorders	mobd
C1426075	spinocerebellar ataxia, autosomal recessive 4	gngm
C0001486	Adenoviridae Infections	dsyn
C0001430	Adenoma	neop
C0001420	Papillary adenocarcinoma	neop
C0001418	Adenocarcinoma	neop
C0001403	Addison Disease	dsyn
C0001364	Massive Hepatic Necrosis	patf
C0001349	Acute-Phase Reaction	patf
C0001231	ACTH Syndrome, Ectopic	dsyn
C0001206	Acromegaly	dsyn
C0001197	Acrodermatitis	dsyn
C0001193	acrocephalosyndactylia	cgab
C0001175	Acquired Immuno-Deficiency Syndrome	dsyn
C0001163	Vestibulocochlear Nerve Diseases	dsyn
C0001144	Acne	dsyn
C0001127	Acidosis, Respiratory	dsyn
C0001126	Renal tubular acidosis	dsyn
C0001125	Acidosis, Lactic	dsyn
C0001122	Acidosis	patf
C0001080	Achondroplasia	cgab,dsyn
C1636667	Eosinophilia	dsyn
C0343755	HIV Wasting Syndrome	dsyn
C0343387	Enterocolitis, Neutropenic	dsyn
C1636149	Macular dystrophy, corneal type 1	dsyn
C0343284	Chondrodysplasia	cgab
C0343111	Naegeli syndrome	cgab,dsyn
C0343084	Capillary Leak Syndrome	dsyn
C0343068	COLD HYPERSENSITIVITY	dsyn
C0343057	Keratosis Follicularis Spinulosa Decalvans, X-Linked	cgab
C0343047	Complement component 5 deficiency	dsyn
C1846980	Senior-Loken Syndrome 3	dsyn
C1846979	Senior-Loken syndrome 4	dsyn
C1846949	Brachydactyly, Type A1, B	dsyn
C1846896	Deafness, Autosomal Recessive 22	dsyn
C1846843	EPIPHYSEAL DYSPLASIA, MULTIPLE, 5	dsyn
C1846839	DEAFNESS, AUTOSOMAL RECESSIVE 31	dsyn
C1846838	Myasthenia Gravis with Thymus Hyperplasia	dsyn
C1846837	Aortic Aneurysm, Familial Thoracic 2	dsyn
C1846823	Spinal Muscular Atrophy, Distal, Autosomal Recessive, 3	dsyn
C1846796	Anauxetic dysplasia	dsyn
C1846790	Joubert syndrome 4	gngm
C1846784	Deafness, Autosomal Recessive 30	dsyn
C0553980	Endomyocardial Fibrosis	patf
C1846735	ALZHEIMER DISEASE 8	dsyn
C1846722	Macrocephaly with Multiple Epiphyseal Dysplasia and Distinctive Facies	dsyn
C1846707	SPINOCEREBELLAR ATAXIA 17	dsyn
C0264886	cardiac arrythmia	dsyn
C1846685	Spastic paraplegia 19, autosomal dominant	dsyn
C1846648	Amish lethal microcephaly	dsyn
C1846632	Thyroid Dyshormonogenesis 6	dsyn
C1846609	EPILEPSY, PARTIAL, WITH PERICENTRAL SPIKES	dsyn
C0264766	Mitral valve stenosis NOS	dsyn
C1846582	Hypoprebetalipoproteinemia, Acanthocytosis, Retinitis Pigmentosa, And Pallidal Degeneration	dsyn
C1846574	Spinocerebellar ataxia, autosomal recessive, with axonal neuropathy	dsyn
C1846573	Hypercalciuria, Absorptive, 1	dsyn
C1846564	SPASTIC PARAPLEGIA 7, AUTOSOMAL RECESSIVE	dsyn
C0553757	Olfaction Disorders	dsyn
C1846529	Cone-Rod Dystrophy 10	gngm
C1846520	CATARACT, NUCLEAR PROGRESSIVE	dsyn
C0553730	Chondrocalcinosis	dsyn
C0553723	Squamous cell carcinoma of skin	neop
C0264611	speech dyspraxia	dsyn
C1846496	Gaze Palsy, Familial Horizontal, with Progressive Scoliosis	dsyn
C1846452	Polydactyly, Postaxial, Type A3	dsyn
C1846431	Smith-McCort Dysplasia	dsyn
C1846421	Lathosterolosis	dsyn
C0553604	Myotonic Disorders	dsyn
C1846385	Cortical dysplasia of Taylor	dsyn
C0553580	Sarcoma, Ewing	neop
C1846357	Meckel syndrome type 3	dsyn
C1846343	Bartter syndrome, type 3	dsyn
C1846331	Juvenile-onset dystonia	dsyn
C0264490	Acute respiratory failure	dsyn
C0000889	Acanthosis Nigricans	dsyn
C0000887	Acantholysis	patf
C1846284	GLUCOCORTICOID DEFICIENCY 2	dsyn
C0000832	Abruptio Placentae	patf
C1846278	MEHMO syndrome	dsyn
C0000821	Threatened abortion	patf
C1846265	Microphthalmia, syndromic 2	dsyn
C0000814	Missed abortion	dsyn
C0000809	Abortion, Habitual	dsyn
C1846242	Alport Syndrome, Mental Retardation, Midface Hypoplasia, and Elliptocytosis	dsyn
C0000786	Miscarriage	patf
C0000772	Abnormalities, Multiple	cgab
C0000771	Abnormalities, Drug-Induced	cgab
C0000768	Dysgenesis	cgab
C0000744	Abetalipoproteinemia	fndg
C0000737	Abdominal Pain	sosy
C0000735	Abdominal Neoplasms	neop
C0000729	Abdominal Cramps	sosy
C0000727	Abdomen, Acute	sosy
C1846175	Simpson-Golabi-Behmel Syndrome, Type 2	dsyn
C1846174	Mental Retardation, X-Linked 58	dsyn
C1846171	Lissencephaly, X-Linked, 2	dsyn
C1846170	Mental retardation X-linked syndromic 7	dsyn
C1846168	Mental Retardation, X-Linked, Syndromic 10	dsyn
C1846167	Hodgkin disease, X-linked pseudoautosomal	dsyn
C1846145	Orofaciodigital syndrome, Shashi type	dsyn
C1846142	Hoyeraal Hreidarsson syndrome	gngm
C1846129	TERMINAL OSSEOUS DYSPLASIA	dsyn
C1846128	Ptosis, Hereditary Congenital 2	dsyn
C1136249	Mental Retardation, X-Linked	gngm
C0396060	Laryngeal Adductor Paralysis	cgab
C1846059	Roifman syndrome	dsyn
C1846058	Lubs X-linked mental retardation syndrome	dsyn
C1846057	Armfield X-Linked Mental Retardation Syndrome	dsyn
C1846056	Abidi X-linked mental retardation syndrome	dsyn
C1846055	Siderius X-linked mental retardation syndrome	dsyn
C1846046	Spastic paraplegia 16, X-linked	dsyn
C1846033	Goiter, Multinodular 2	dsyn
C1846006	Ectodermal dysplasia, hypohidrotic, with immune deficiency	dsyn
C0264162	Camptocormia	acab
C1136033	Cutaneous Mastocytosis	dsyn
C3536984	Familial hypophosphataemic rickets	dsyn
C3536983	Familial Hypophosphatemic Rickets	dsyn
C0342907	Sitosterolaemia	patf
C0342853	Sialic Acid Storage Disease	dsyn
C0342803	Dihydropyrimidinase deficiency	dsyn
C0342793	Malonic aciduria	dsyn
C0342792	Succinyl-CoA:3-oxoacid CoA transferase deficiency	dsyn
C0342791	Carnitine-Acylcarnitine Translocase Deficiency	dsyn
C0342790	Carnitine Palmitoyltransferase 2 Deficiency	dsyn
C0342788	Systemic carnitine deficiency	dsyn
C0342783	Short chain Acyl CoA dehydrogenase deficiency	dsyn
C0342749	Glycogen Storage Disease IC	gngm
C0342739	Trimethylaminuria	dsyn
C0342738	Beta-Hydroxyisobutyryl CoA Deacylase Deficiency	dsyn
C0342731	Mevalonate Kinase Deficiency	dsyn
C0342727	3-Methylglutaconic Aciduria, Type I	dsyn
C0342708	Gamma aminobutyric acid transaminase deficiency	dsyn
C0342705	Folate Malabsorption, Hereditary	dsyn
C0342701	Transcobalamin II deficiency	dsyn
C0342687	dopamine beta hydroxylase deficiency	dsyn
C0342686	Aromatic amino acid decarboxylase deficiency	dsyn
C0342684	Ocular Albinism type 1	dsyn
C0342649	Vascular calcification	patf
C0342646	Vitamin D-Dependent Rickets, Type 2A	dsyn
C0342643	Hypophosphatemic Rickets, Autosomal Recessive, 1	cgab,dsyn
C0342642	Autosomal dominant hypophosphataemic rickets	cgab
C0342639	Hypercalciuria, Absorptive, 2	cgab
C0342637	Hypocalciuric hypercalcemia, familial, type 1	dsyn
C0342573	Pituitary dwarfism 1	cgab,dsyn
C0342549	Familial Testotoxicosis	dsyn
C0342543	Precocious Puberty, Central	dsyn
C0342474	Lipoid congenital adrenal hyperplasia	dsyn
C0342418	Hypothalamic hamartomas	dsyn
C0342384	Idiopathic hypogonadotropic hypogonadism	patf
C0342376	Panhypopituitarism X-linked	cgab
C0342344	Hypoparathyroidism, X-Linked	cgab
C0342289	Noninsulin-dependent diabetes mellitus with deafness	cgab
C0342287	Thiamine responsive megaloblastic anemia syndrome	cgab
C0342286	Woodhouse Sakati syndrome	cgab,dsyn
C0342278	Diabetes Mellitus, Insulin-Resistant, with Acanthosis Nigricans	dsyn
C0342277	Maturity-Onset Diabetes of the Young, Type 2	dsyn
C0342276	Mason-Type Diabetes	dsyn
C0920350	Autoimmune thyroiditis	dsyn
C0342257	Diabetes Complications	patf
C0342200	congenital hypothyroidism	cgab,dsyn
C0920289	Sluggishness	sosy
C0342196	Thyroid Dyshormonogenesis 5	dsyn
C0342195	Thyroid Dyshormonogenesis 4	dsyn
C0342194	Thyroid Dyshormonogenesis 3	dsyn
C0342185	Familial dysalbuminaemic hyperthyroxinaemia	cgab
C1845987	Neutropenia, Severe Congenital, X-Linked	dsyn
C1845919	Ectodermal Dysplasia, Anhidrotic, with Immunodeficiency, Osteopetrosis, and Lymphedema	dsyn
C1845903	Agammaglobulinemia, X-linked, type 2	dsyn
C1845877	Microphthalmia, Isolated, with Coloboma 1	dsyn
C1845862	Creatine deficiency, X-linked	dsyn
C1845861	MENTAL RETARDATION, X-LINKED, WITH SHORT STATURE, HYPOGONADISM, AND ABNORMAL GAIT	dsyn
C1135868	Gestational Trophoblastic Disease	neop
C1845717	Radial Ray Deficiency, X-Linked	dsyn
C1399352	Paroxysmal Hemicrania	dsyn
C1845672	Mental Retardation, X-Linked 63	dsyn
C1845668	Perisylvian syndrome	cgab
C1845667	RETINITIS PIGMENTOSA 3	dsyn
C1845543	Mental Retardation, X-Linked, with Epilepsy	dsyn
C1845530	Stocco dos Santos syndrome	dsyn
C1845526	Mental Retardation, X-Linked 46	dsyn
C1845517	Hydroxyacyl-CoA Dehydrogenase, Type 2, Deficiency	dsyn
C0263662	hypereosinophilic syndrome	dsyn
C0263637	Angioma serpiginosum	dsyn
C1845446	Corpus Callosum, Agenesis of, with Mental Retardation, Ocular Coloboma, and Micrognathia	dsyn
C1845408	Contiguous Abcd1/Dxs1375e Deletion Syndrome	dsyn
C1845407	Cone-Rod Dystrophy, X-Linked, 3	dsyn
C0263537	Onychogryphosis	dsyn
C0263505	Alopecia universalis	dsyn
C1845366	Mental retardation, X-linked, with cerebellar hypoplasia and distinctive facial appearance	dsyn
C1845359	Spinal Muscular Atrophy, Distal, X-Linked 3	dsyn
C0684337	Neuroectodermal Tumors, Primitive, Peripheral	neop
C0684336	Impairment	patf
C1845333	Mental Retardation, X-Linked 45	dsyn
C0263454	Chloracne	dsyn
C0263449	Perioral Dermatitis	dsyn
C0263420	Hyperkeratosis lenticularis perstans	dsyn
C1845294	Ovarian Dysgenesis 2	dsyn
C1845293	Premature Ovarian Failure 2a	dsyn
C1845285	Martin-Probst Deafness-Mental Retardation Syndrome	dsyn
C0684249	LUNG CANCER	neop
C1845243	Mental Retardation, X-Linked, Syndromic, Jarid1c-Related	dsyn
C1845235	Heterotopia, Periventricular, Ehlers-Danlos Variant	dsyn
C1845202	Nephrogenic Syndrome of Inappropriate Antidiuresis	dsyn
C0263386	Acquired ichthyosis	fndg
C1845167	Dent Disease 2	dsyn
C1845165	PARKINSON DISEASE 12	dsyn
C1845151	Glycogen Storage Disease, Type IXD	dsyn
C1845142	Mental Retardation, X-Linked 91	dsyn
C1845136	Chromosome Xp11.3 Deletion Syndrome	dsyn
C1845119	Fg Syndrome 5	gngm
C1845118	Short Stature, Idiopathic, X-Linked	cgab,dsyn
C1845117	Immunodeficiency without anhidrotic ectodermal dysplasia	dsyn
C1845116	Nystagmus 5, Infantile Periodic Alternating	dsyn
C1845105	Premature Ovarian Failure 2b	dsyn
C1845104	Retinitis Pigmentosa 34	dsyn
C1845102	Hyperekplexia and Epilepsy	dsyn
C0263233	Cradle cap	dsyn
C1845078	MENTAL RETARDATION, X-LINKED, SYNDROMIC, FRIED TYPE	dsyn
C1845076	Lymphoproliferative Syndrome, X-Linked, 2	dsyn
C1845073	Invasive Pneumococcal Disease, Recurrent Isolated, 2	dsyn
C1845070	Rolandic Epilepsy, Mental Retardation, and Speech Dyspraxia, X-Linked	dsyn
C1845069	Albinism ocular late onset sensorineural deafness	dsyn
C1845055	ATR-X syndrome	dsyn
C1845052	Amelogenesis imperfecta, hypoplastic/hypomaturation, X-linked 1	genf
C1845050	PIGMENTARY DISORDER, RETICULATE, WITH SYSTEMIC MANIFESTATIONS	dsyn
C1845028	Anemia, sideroblastic spinocerebellar ataxia	dsyn
C0409974	Lupus	dsyn
C0409959	Osteoarthritis, Knee	dsyn
C2242767	Meckel syndrome, type 5	gngm
C0184567	Acute Pain	sosy
C0473527	Hypoalphalipoproteinemias	fndg
C0473219	Renal hypouricemia	dsyn
C0341306	Microvillus inclusion disease	dsyn
C2584620	Thrombophilia, hereditary	dsyn
C1844948	Microphthalmia, Syndromic 4	dsyn
C1844936	Spinocerebellar ataxia, X-linked, 3	dsyn
C1844934	Arthrogryposis multiplex congenita, distal, X-linked	dsyn
C1844933	Spinocerebellar ataxia, X-linked, 4	dsyn
C1844885	Spinocerebellar ataxia, X-linked, 2	dsyn
C1844873	Charcot-Marie-Tooth disease, X-linked recessive, 2	dsyn
C1844865	Charcot-Marie-Tooth disease, X-linked recessive, 3	dsyn
C1844853	Brachytelephalangic Chondrodysplasia Punctata	dsyn
C1844776	CONE-ROD DYSTROPHY, X-LINKED, 1	dsyn
C1423837	Aicardi-Goutieres syndrome 5	gngm
C1844696	Oto-palato-digital syndrome, type 2	cgab
C1844678	Progressive hearing loss stapes fixation	dsyn
C1844677	Deafness, X-Linked 1	dsyn
C1844671	Dermoids of cornea	dsyn
C1844579	EXUDATIVE VITREORETINOPATHY 2, X-LINKED	dsyn
C0262584	Carcinoma, Small Cell	neop
C1844376	Granulomatous Disease, Chronic, X-Linked	dsyn
C0262436	Cardiac valvular dysplasia, X-linked	cgab
C1266158	Germ cell tumour, nonseminomatous	neop
C1266144	Pleuropulmonary blastoma	neop
C1266127	Histiocytoma, Angiomatoid Fibrous	neop
C1266119	Solitary Fibrous Tumors	neop
C0262399	shoulder bursitis	dsyn
C0394016	Coma, Post-Head Injury	dsyn
C0394006	Dysequilibrium syndrome	dsyn
C1844020	Heterotaxy, visceral, X-linked	dsyn
C0472817	WHIM syndrome	dsyn
C0340970	Severe congenital neutropenia	cgab
C0340968	Pyruvate Kinase Deficiency of Red Cells	dsyn
C0340834	Hennekam lymphangiectasia lymphedema syndrome	cgab,dsyn
C0340803	Capillary malformation	cgab
C0340493	Paroxysmal ventricular fibrillation	dsyn
C0340464	Premature Beats	patf
C0340427	Familial dilated cardiomyopathy	dsyn
C0340293	Anterior Wall Myocardial Infarction	dsyn
C0340288	Stable angina	dsyn
C0393929	Congenital myasthenic syndrome with episodic apnea	dsyn
C1843942	Mental Retardation, Autosomal Recessive 2	dsyn
C0393818	Charcot-Marie-Tooth disease, Type 4E	dsyn
C0393814	Tomaculous neuropathy	dsyn
C0393808	Charcot-Marie-Tooth disease, X-linked, 1	dsyn
C0393807	Hereditary Motor And Sensory Neuropathy VI	gngm
C1843896	Arrhythmogenic Right Ventricular Dysplasia, Familial, 8	dsyn
C1843895	Deafness, Autosomal Dominant 44	dsyn
C1843851	Sensory ataxic neuropathy, dysarthria, and ophthalmoparesis	dsyn
C1843832	VITAMIN K-DEPENDENT CLOTTING FACTORS, COMBINED DEFICIENCY OF, 2	dsyn
C1843816	Bothnia Retinal Dystrophy	dsyn
C1843815	Newfoundland Rod-Cone Dystrophy	dsyn
C1843808	CARDIOMYOPATHY, DILATED, 1M	dsyn
C1843807	Basal ganglia disease, biotin-responsive	dsyn
C0393778	Congenital anosmia	cgab
C0393770	Delayed Sleep Phase Syndrome	dsyn
C0393735	Syndrome, Headache	dsyn
C0393729	EPILEPSY, HOT WATER, 1	dsyn
C1843791	CARDIOMYOPATHY, DILATED, 1N	dsyn
C1843761	TOENAIL DYSTROPHY, ISOLATED	dsyn
C0393665	Multiple Sclerosis, Chronic Progressive	dsyn
C0393626	Opsoclonus-Myoclonus Syndrome	dsyn
C0393610	Dystonia, Dopa-responsive	gngm
C1843687	Atrial fibrillation, familial 1	dsyn
C0393593	Dystonia	dsyn
C0393590	Idiopathic basal ganglia calcification 1	dsyn
C0393576	Neuroacanthocytosis	gngm
C0393571	Multiple System Atrophy	dsyn
C0393559	Spastic paraplegia 20, autosomal recessive	dsyn
C0393547	Bulbospinal Neuronopathy	dsyn
C0393541	Distal Spinal Muscular Atrophy	dsyn
C1843512	BRAIN SMALL VESSEL DISEASE WITH HEMORRHAGE	dsyn
C1843504	Pontocerebellar Hypoplasia Type 1	dsyn
C1843478	Lethal Congenital Contracture Syndrome 2	dsyn
C1843463	Ichthyosis, Cyclic, with Epidermolytic Hyperkeratosis	dsyn
C1843355	ICHTHYOSIS, LEUKOCYTE VACUOLES, ALOPECIA, AND SCLEROSING CHOLANGITIS	dsyn
C1843330	Osteopetrosis autosomal dominant type 1	dsyn
C1843323	Van Buchem disease type 2	dsyn
C1843315	Neuronopathy, Distal Hereditary Motor, Type Viib	dsyn
C1843306	Candidiasis, Familial, 3	dsyn
C1843292	Skin Fragility-Woolly Hair Syndrome	dsyn
C1843256	IRAK4 Deficiency	dsyn
C1843247	Charcot-Marie-Tooth disease, Type 1D	gngm
C1843225	Charcot-Marie-Tooth disease, Type 2E	dsyn
C1843211	Parkinson Disease 11	dsyn
C1843173	Charcot-Marie-Tooth disease, Type 2H	dsyn
C1843153	Charcot-Marie-Tooth disease, Type 2J	dsyn
C1843139	Hypercholanemia, Familial	dsyn
C1843116	Bile acid synthesis defect, congenital, 1	dsyn
C1843096	Acrocapitofemoral Dysplasia	dsyn
C1843075	Charcot-Marie-Tooth Disease, Dominant Intermediate D	dsyn
C1843042	Craniolenticulosutural Dysplasia	dsyn
C1843028	Deafness, Autosomal Recessive 37	dsyn
C1843013	Alzheimer disease 3	dsyn
C1843004	Hypotrichosis-Lymphedema-Telangiectasia Syndrome	dsyn
C1843003	MITRAL VALVE PROLAPSE, MYXOMATOUS 2	dsyn
C2939465	Glucosephosphate Dehydrogenase Deficiency	dsyn
C0749794	Upper Extremity Deformities, Congenital	cgab
C0039841	Thiamin deficiency	dsyn
C0039743	Thanatophoric Dysplasia	cgab,dsyn
C0039730	Thalassaemia	dsyn
C0039685	Tetralogy of Fallot	cgab
C0039621	Tetany	dsyn
C0039614	Tetanus	dsyn
C0039590	Testicular Neoplasms	neop
C0039585	AR DEFICIENCY	dsyn
C0039584	Testicular Diseases	dsyn
C0749424	Thyroid cancer, Hurthle cell	neop
C0039538	Teratoma	neop
C0039496	Temporomandibular Joint Dysfunction Syndrome	dsyn
C0039494	Temporomandibular Joint Disorders	dsyn
C0039483	Giant Cell Arteritis	dsyn
C0039445	Hereditary haemorrhagic telangiectasia	dsyn
C0039373	Tay-Sachs Disease	gngm
C0039338	Taste Disorders	dsyn
C1842983	Charcot-Marie-Tooth disease, Type 2K	dsyn
C1842939	Deafness, Autosomal Dominant 48	dsyn
C1842930	Neutropenia, Nonimmune Chronic Idiopathic, Adult	dsyn
C0039292	Tangier Disease	gngm
C0039240	Tachycardias, Supraventricular	dsyn
C0039239	Tachycardia, Sinus	fndg
C0039236	Tachycardia, Paroxysmal	dsyn
C0039235	Tachycardia, Ectopic Junctional	dsyn
C0039232	Atrioventricular nodal re-entry tachycardia	dsyn
C0039231	Rapid pulse	fndg
C1842884	Caudal Duplication Anomaly	dsyn
C0749095	Hematoma, Subdural, Chronic	patf
C1842852	EPILEPSY, FAMILIAL ADULT MYOCLONIC, 2	dsyn
C1842836	Congenital disorder of glycosylation type 1I	dsyn
C1842816	RETINITIS PIGMENTOSA 30	dsyn
C0039131	Syphilis, Congenital	dsyn
C0039103	Synovitis	dsyn
C1842778	Atrial septal defect 2	dsyn
C0039082	Syndrome	dsyn
C0039075	Syndactyly	cgab
C1842704	Gaucher Disease, Perinatal Lethal	gngm
C0039070	Syncope	sosy
C0392622	Carbon Tetrachloride Poisoning	inpo
C0392607	Swiss type agammaglobulinaemia	dsyn
C1842687	Pontocerebellar Hypoplasia Type 3	dsyn
C1842676	Spinocerebellar ataxia, autosomal recessive 6	gngm
C1842674	Amyotrophic Lateral Sclerosis 7	gngm
C1842642	Diabetes Mellitus, Noninsulin-Dependent, Type 4	dsyn
C0392525	Nephrolithiasis	dsyn
C1842586	Neuropathy, Hereditary Sensory And Autonomic, Type I, With Cough And Gastroesophageal Reflux	dsyn
C1842577	JOUBERT SYNDROME 2	dsyn
C1842564	EPILEPSY, FAMILIAL TEMPORAL LOBE, 2	dsyn
C1842563	Heterotopia, Periventricular, Autosomal Recessive	dsyn
C1842562	Heterotopia, Periventricular, associated with Chromosome 5p Anomalies	dsyn
C1842534	Dystonia 18	dsyn
C1842531	Epilepsy, rolandic with paroxysmal exercise-induced dystonia and writer's cramp	dsyn
C0392475	Robert's syndrome	cgab,dsyn
C0260662	Hearing Disorders	dsyn
C1842475	Retinitis Pigmentosa 7	dsyn
C1842422	Synpolydactyly 2	dsyn
C1842402	Tropical Calcific Pancreatitis	gngm
C1421540	Xeroderma Pigmentosum, Complementation Group C	cgab,dsyn
C1842398	Neutrophil Immunodeficiency Syndrome	dsyn
C1842382	Epilepsy, Benign Neonatal, 3	dsyn
C1842371	Deafness, Autosomal Dominant 41	dsyn
C1842362	HERMANSKY-PUDLAK SYNDROME 2	dsyn
C1842357	Slowed Nerve Conduction Velocity, Autosomal Dominant	dsyn
C1842342	Deafness, Autosomal Recessive 39	dsyn
C1842247	CORONARY ARTERY DISEASE, AUTOSOMAL DOMINANT, 1	dsyn
C1842237	Charcot-Marie-Tooth Disease, Dominant Intermediate C	dsyn
C1842197	Charcot-Marie-Tooth Disease, Recessive Intermediate A	dsyn
C1842186	Nystagmus 3, congenital, autosomal dominant	dsyn
C1842160	Myopathy, Myosin Storage	dsyn
C1842149	Spondyloepiphyseal Dysplasia, Kimberley Type	dsyn
C1842143	Orofacial Cleft 4	dsyn
C1264040	von Willebrand Disease, Type 2	dsyn
C1842127	Retinitis Pigmentosa 26	dsyn
C1842124	Branchiootic Syndrome 3	dsyn
C1842109	MICROCEPHALY 6, PRIMARY, AUTOSOMAL RECESSIVE	dsyn
C1842090	Platelet Glycoprotein IV Deficiency	dsyn
C1842073	Prolonged Electroretinal Response Suppression	dsyn
C1842031	Iridogoniodysgenesis, dominant type	dsyn
C1842028	GLAUCOMA 1, OPEN ANGLE, A	dsyn
C1421145	trichilemmal cyst 1	gngm
C1421143	THYROTROPIN-RELEASING HORMONE DEFICIENCY	gngm
C0406810	Carney Complex	dsyn
C0406778	Dermatopathia pigmentosa reticularis	cgab,dsyn
C0406775	Dyschromatosis symmetrica hereditaria 1	cgab,dsyn
C0406767	Sclerotylosis	cgab,dsyn
C0406756	Keratolytic winter erythema	cgab,dsyn
C0406735	Witkop syndrome	dsyn
C0406709	Hay-Wells syndrome	cgab
C0406704	Rudiger's syndrome	cgab,dsyn
C0406702	Ectodermal Dysplasia, Hypohidrotic, Autosomal Recessive	cgab,dsyn
C0406587	Wrinkly skin syndrome	dsyn
C0406585	Tight skin contracture syndrome, lethal	dsyn
C0406557	Poikiloderma of Kindler	cgab
C0406502	Telangiectasia, Hereditary Benign	dsyn
C1631597	Polymorphic catecholergic ventricular tachycardia	dsyn
C0038990	Perspiration	fndg
C0038987	Sweat Gland Neoplasms	neop
C0038986	Sweat Gland Diseases	dsyn
C0038874	Supratentorial Neoplasms	neop
C0038868	Progressive supranuclear palsy	dsyn
C0038833	Superior Vena Cava Syndrome	dsyn
C0038814	Sunburn	inpo
C0038644	Sudden Infant Death	dsyn
C0038587	Substance Withdrawal Syndrome	mobd
C0038536	Subcutaneous Emphysema	patf
C0038525	Subarachnoid Hemorrhage	dsyn
C0038506	Stuttering	mobd
C0038505	Sturge-Weber Syndrome	cgab
C0748318	Progressive renal failure	fndg
C0038454	Stroke	dsyn
C0038436	Stress Disorders, Post-Traumatic	mobd
C0038395	Streptococcal Infections	dsyn
C0038379	Eye deviation	dsyn,fndg
C0038368	Stomatognathic Diseases	dsyn
C0038362	Stomatitis	dsyn
C0038358	Gastric ulcer	dsyn
C0038356	Stomach Neoplasms	neop
C0038354	stomach condition	dsyn
C0038325	Stevens-Johnson Syndrome	dsyn
C1841984	Glomus vagale tumors	dsyn
C1263858	Muscular dystrophy congenital, merosin negative	dsyn
C1263846	Attention Deficit Disorder with Hyperactivity	mobd
C0038273	Stereotypic Movement Disorder	mobd
C0038220	Status Epilepticus	dsyn
C0038218	Status Asthmaticus	dsyn
C0391816	Tietz syndrome	dsyn
C0038187	Starvation	fndg
C0038160	Staphylococcal Infections	dsyn
C0038054	Sprue, Tropical	dsyn
C0038048	Sprains and Strains	inpo
C0038013	Ankylosing spondylitis	dsyn
C0038002	Splenomegaly	fndg
C1841679	Hand foot uterus syndrome	dsyn
C1420588	TDP-43	gngm
C0405580	Hypoadrenocorticism	dsyn
C0037997	Spleen disease	dsyn
C0037952	Spino-Cerebellar Degenerations	dsyn
C0037939	Spinal Neoplasms	neop
C0037932	Spinal Curvatures	anab
C0037930	Spinal Cord Neoplasms	neop
C0037929	Spinal Cord Injuries	inpo
C0037928	Spinal Cord Diseases	dsyn
C0037926	Spinal Cord Compression	dsyn
C0037917	Spina Bifida Cystica	cgab
C2937358	Cerebral Hemorrhage	patf
C0037889	Spherocytosis, Hereditary	dsyn
C0037859	Spermatocele	dsyn
C0037856	Spermatic Cord Torsion	dsyn
C0037822	speech diseases	dsyn
C2937288	THYROID HORMONE RESISTANCE, GENERALIZED, AUTOSOMAL DOMINANT	dsyn
C0037773	Spastic Paraplegia, Hereditary	dsyn
C0037771	Paraparesis, Spastic	sosy
C0037769	Infantile spasm	dsyn
C0037763	Spasm	sosy
C0747533	Peroneal Neuropathies	dsyn
C0037672	Somnambulism	dsyn
C0037650	Somatoform Disorders	mobd
C0037579	Soft Tissue Neoplasms	neop
C1394891	Intrinsic Factor Deficiency	dsyn
C0037383	Sneeze	fndg
C0037367	Smoke Inhalation Injury	inpo
C0037317	Sleep Disorders	dsyn
C0037316	Sleep Deprivation	fndg
C0037315	Apnea, Sleep	dsyn
C0037299	skin sores	dsyn
C0037286	Skin Neoplasms	neop
C0037278	Skin infection	dsyn
C0037275	Skin Diseases, Vesiculobullous	dsyn
C0037274	Skin disease	dsyn
C0037268	skin malformations	cgab
C0037231	Sjogren-Larsson Syndrome	cgab,dsyn
C0037221	Situs Inversus	cgab
C0037199	Sinusitis	dsyn
C0037198	Sinus Thrombosis, Intracranial	dsyn
C0037188	Sinoatrial Block	dsyn
C0037116	Silicosis	dsyn
C0037090	Respiratory symptoms NOS	sosy
C0037089	Signs and Symptoms, Digestive	sosy
C0037052	Sick Sinus Syndrome	fndg
C0037036	Ptyalism	dsyn
C0037033	Necrotising sialometaplasia	dsyn
C0037018	Shwartzman Phenomenon	dsyn
C1840646	Hepatic Adenomas, Familial	dsyn
C1840572	HIP DYSPLASIA, BEUKES TYPE	dsyn
C1840560	Hidradenitis suppurativa, familial	dsyn
C1840529	HOLOPROSENCEPHALY 3	dsyn
C1840528	Holoprosencephaly 4	dsyn
C1840452	Hyaloideoretinal degeneration of Wagner	dsyn
C1840451	Multicystic renal dysplasia, bilateral	cgab,dsyn
C1840438	Orthostatic Hypotensive Disorder, Streeten Type	dsyn
C1840392	HYPERPIGMENTATION, FAMILIAL PROGRESSIVE	dsyn
C1840364	Thyroid Hormone Resistance, Selective Pituitary	gngm
C1840333	Barakat syndrome	dsyn
C1840299	HYPOTRICHOSIS 2	dsyn
C1840296	Ichthyosis hystrix, Curth Macklin type	dsyn
C1840253	IgE RESPONSIVENESS, ATOPIC	dsyn
C1840235	Single upper central incisor	dsyn
C1829703	Carnitine palmitoyl transferase 1A deficiency	dsyn
C1840061	Ischiopatellar dysplasia	dsyn
C2936921	Saccharopinuria	dsyn
C2936917	Infantile polyarteritis	dsyn
C2936913	Porphyria, South African type	dsyn
C2936904	Opitz GBBB Syndrome, X-Linked	dsyn
C2936880	Spastic Paraplegia 37, Autosomal Dominant	dsyn
C2936879	SPASTIC PARAPLEGIA 36, AUTOSOMAL DOMINANT	dsyn
C2936860	Spastic paraplegia 25, autosomal recessive	dsyn
C2936858	Congenital adrenal hyperplasia due to 21 hydroxylase deficiency	cgab
C2936826	Fumaric aciduria	dsyn
C2936783	LYNCH SYNDROME I	neop
C2936777	Nevo syndrome	cgab,dsyn
C0878684	SHORT syndrome	cgab,dsyn
C0878683	Pituitary Hormone Deficiency, Combined, 2	dsyn
C0878681	Dent's disease	dsyn
C0878677	Glycogen Storage Disease Type IIb	dsyn
C0878676	PTS Deficiency	dsyn
C2936419	XX Sex Reversal	cgab,dsyn
C0036996	Short Rib-Polydactyly Syndrome	cgab,dsyn
C2936403	46, XX Disorders of Sex Development	cgab,dsyn
C0036986	Shock, Traumatic	patf
C0036983	Septic Shock	patf
C0036982	Haemorrhagic shock	patf
C0036980	cardiac shock	patf
C0036974	shocked	patf
C0036920	Sezary Syndrome	neop
C0878588	Sphincter of Oddi Dysfunction	dsyn
C0878576	Posterior Leukoencephalopathy Syndrome	dsyn
C0878555	Diffuse panbronchiolitis	dsyn
C2936350	Plaque, Atherosclerotic	bdsu
C2936349	Plaques, Amyloid	acab
C0878544	Cardiomyopathy	dsyn
C2936331	Sarcoglycanopathies	dsyn
C0036875	Disorders of Sex Development	cgab,dsyn
C0036830	Serum Sickness	fndg
C0036690	Septicaemia, NOS	dsyn
C0036659	Sensation Disorders	dsyn
C0036631	Seminoma	neop
C0036601	Self Mutilation	inpo
C0036572	Convulsion	sosy
C0036508	Seborrheic dermatitis	dsyn
C0036503	Sebaceous Gland Neoplasms	neop
C0036457	Scrapie	dsyn
C0036454	Scotoma	fndg
C0036439	Scoliosis	acab
C0036429	sclerose	patf
C0036421	scleroderma	dsyn
C0036420	Localised scleroderma	dsyn
C0036412	Scleral Diseases	dsyn
C0036400	Scimitar Anomaly	cgab
C0036396	Sciatica	sosy
C0036349	Paranoid Schizophrenia	mobd
C0036344	Schizophrenia, Catatonic	mobd
C0036341	Schizophrenia	mobd
C0036330	Schistosomiasis mansoni	dsyn
C0036329	Schistosomiasis japonica	dsyn
C0036323	Schistosomiasis	dsyn
C0036262	Scabies	dsyn
C0036220	KAPOSIS SARCOMA	neop
C0036216	Sarcoma, Experimental	emod,neop
C0036202	Sarcoidosis	dsyn
C0457013	Weyers acrofacial dysostosis	cgab,dsyn
C0036161	Sandhoff Disease	dsyn
C0036114	Salmonella food poisoning	inpo
C0036095	Salivary Gland Neoplasms	neop
C1261473	Malignant mesenchymal tumor	neop
C1261287	Constriction	anab
C1539730	spinocerebellar ataxia 26	gngm
C1539571	Glaucoma 1, Open Angle, I	dsyn
C0403825	SPERMATOGENIC FAILURE 6	fndg
C0403823	Asthenozoospermia	fndg
C0403814	Congenital bilateral aplasia of vas deferens	cgab
C0403812	Male Infertility with Large-Headed, Multiflagellar, Polyploid Spermatozoa	dsyn
C1828210	Macular dystrophy, concentric annular	fndg
C3661525	Autosomal Recessive Chronic Granulomatous Disease	dsyn
C0403555	Urofacial syndrome	cgab
C0403554	Renal Tubular Acidosis, Distal, with Progressive Nerve Deafness	dsyn
C0403553	Senior Loken Syndrome	dsyn
C0403529	Anti-Glomerular Basement Membrane Disease	dsyn
C0403443	Renal Failure, Progressive, with Hypertension	dsyn
C0456909	Blindness	dsyn
C0877792	Sleep Disorders, Circadian Rhythm	patf
C1328840	Autoimmune Lymphoproliferative Syndrome	dsyn
C0035934	Rubinstein-Taybi Syndrome	cgab,dsyn
C0745744	End Stage Liver Disease	dsyn
C0035828	Long QT Syndrome 1	dsyn
C0035585	Rickettsia Infections	dsyn
C1328355	Laryngo onycho cutaneous syndrome	dsyn
C0035579	Rickets	dsyn
C0035528	Riboflavin Deficiency	dsyn
C0877172	Hematoma, Epidural, Spinal	dsyn
C1970945	MAJOR AFFECTIVE DISORDER 6	mobd
C1970944	MAJOR AFFECTIVE DISORDER 5	mobd
C1970943	MAJOR AFFECTIVE DISORDER 4	mobd
C1328252	Mucocutaneous leishmaniasis	dsyn
C0035457	Rhinitis, Allergic, Perennial	dsyn
C0035455	Rhinitis	dsyn
C0035436	Rheumatic Arthritis	dsyn
C0035435	Rheumatism	dsyn
C0035412	Rhabdomyosarcoma	neop
C0035411	Rhabdomyoma	neop
C0035410	Rhabdomyolysis	patf
C0035400	Reye Syndrome	dsyn
C1970879	Atypical Mycobacteriosis, Familial, X-Linked 1	dsyn
C1970848	Phosphoglycerate Kinase 1 Deficiency	dsyn
C1970841	Mental Retardation, X-Linked 93	dsyn
C1970840	Leukoencephalopathy With Metaphyseal Chondrodysplasia	dsyn
C1970827	Phosphoribosylpyrophosphate Synthetase Superactivity	dsyn
C1970822	Mental Retardation, X-Linked, Syndromic 14	dsyn
C0877024	Schimke Immuno-Osseous Dysplasia	cgab
C0877015	Pelvic Organ Prolapse	dsyn
C0035372	Rett Syndrome	gngm
C0035357	Retroperitoneal fibrosis	patf
C0035354	Retrograde Degeneration	comd
C0035353	Retrognathia	cgab,dsyn
C0035344	Retinopathy of Prematurity	dsyn
C0035335	Retinoblastoma	aapp,bacs
C0035334	Retinitis Pigmentosa	dsyn
C0035333	Retinitis	dsyn
C0035328	Retinal Vein Occlusion	dsyn
C0035317	Retinal Hemorrhage	patf
C0035309	Retinal Diseases	dsyn
C0035305	Retinal Detachment	fndg
C0035304	Degeneration of retina	dsyn
C0035302	Retinal Artery Occlusion	dsyn
C1970757	Tooth Agenesis, Selective, X-Linked, 1	dsyn
C1260899	congenital hypoplastic anemia	cgab,dsyn
C1260873	Aortic Valve Disease	dsyn
C1970712	Multiple Endocrine Neoplasia, Type IV	dsyn
C0035258	Restless Leg Syndrome	dsyn
C0745103	HYPERCHOLESTEROLEMIA, FAMILIAL	dsyn
C0035243	Respiratory Infections	dsyn
C0035242	Respiratory Tract Diseases	dsyn
C0035238	Respiratory System Abnormalities	cgab,dsyn
C0035235	Respiratory Syncytial Virus Infections	dsyn
C0035234	Respiratory Sounds	clna
C0035232	Respiratory Paralysis	fndg
C0035229	Respiratory Insufficiency	patf
C0035228	Respiratory Hypersensitivity	patf
C0035222	Respiratory Distress Syndrome, Adult	dsyn
C0035220	Respiratory Distress Syndrome, Newborn	dsyn
C0035204	Respiration Disorders	dsyn
C1970506	CILIARY DYSKINESIA, PRIMARY, 6	dsyn
C0035086	Renal Osteodystrophy	dsyn
C0035078	Renal Insufficiency	dsyn
C0035066	Renal Artery Obstruction	dsyn
C1970483	Vesicoureteral Reflux 2	dsyn
C1970482	Potocki-Lupski syndrome	dsyn
C1970476	Supranuclear Palsy, Progressive, 3	dsyn
C1970470	Surfactant Metabolism Dysfunction, Pulmonary, 2	dsyn
C1970458	Osteogenesis imperfecta, type VIII	dsyn
C1970456	Surfactant Metabolism Dysfunction, Pulmonary, 3	dsyn
C1970440	Coronary Artery Disease, Autosomal Dominant 2	dsyn
C1970431	Pitt-Hopkins syndrome	dsyn
C1970416	XFE Progeroid Syndrome	dsyn
C1970344	Congenital Disorder Of Glycosylation, Type IIF	dsyn
C1970309	Renal Tubular Acidosis, Proximal, With Ocular Abnormalities And Mental Retardation	dsyn
C1970298	Progressive Familial Heart Block, Type Ib	dsyn
C1970291	Tooth Agenesis, Selective, 3	dsyn
C1970269	Choreoathetosis, Hypothyroidism, And Neonatal Respiratory Distress	dsyn
C1970253	Phosphoserine Aminotransferase Deficiency	dsyn
C1970250	Prostate Cancer, Hereditary, 9	neop
C1970245	Fibromatosis, Gingival, 4	dsyn
C1970239	DEAFNESS, AUTOSOMAL RECESSIVE, 24	dsyn
C1260386	Glucocorticoid-Remediable Aldosteronism	dsyn
C1970238	Episodic Kinesigenic Dyskinesia 2	dsyn
C1970237	Microphthalmia, Isolated 3	dsyn
C1970236	MICROPHTHALMIA, ISOLATED 5	dsyn
C1970211	Spinal Muscular Atrophy, Distal, Autosomal Recessive, 4	dsyn
C1970209	Alzheimer Disease 12	dsyn
C1970207	Inflammatory Bowel Disease 10	dsyn
C1970203	Polyhydramnios, Megalencephaly, And Symptomatic Epilepsy	dsyn
C1970199	MENTAL RETARDATION, AUTOSOMAL RECESSIVE 5	dsyn
C1970198	MENTAL RETARDATION, AUTOSOMAL RECESSIVE 6	dsyn
C1970197	MENTAL RETARDATION, AUTOSOMAL RECESSIVE 7	dsyn
C1970196	MENTAL RETARDATION, AUTOSOMAL RECESSIVE 8	dsyn
C1970195	MENTAL RETARDATION, AUTOSOMAL RECESSIVE 9	dsyn
C1970194	MENTAL RETARDATION, AUTOSOMAL RECESSIVE 10	dsyn
C1970193	MENTAL RETARDATION, AUTOSOMAL RECESSIVE 11	dsyn
C1970192	Prostate Cancer, Hereditary, 10	neop
C1970187	Deafness, Sensorineural, And Male Infertility	dsyn
C1970180	Leukoencephalopathy with Brainstem and Spinal Cord Involvement and Lactate Elevation	dsyn
C1970179	MENTAL RETARDATION, AUTOSOMAL RECESSIVE 4	dsyn
C1970173	Acyl-CoA Dehydrogenase Family, Member 9, Deficiency of	dsyn
C1970163	Retinitis Pigmentosa 37	gngm
C1970161	MECKEL SYNDROME, TYPE 4	dsyn
C1970149	Paroxysmal Nonkinesigenic Dyskinesia 2	dsyn
C1970147	Alzheimer Disease 13	dsyn
C1970144	Alzheimer Disease 14	dsyn
C1970143	Alzheimer Disease 15	dsyn
C1970119	Cardiac Arrhythmia, Ankyrin-B-Related	gngm
C1970109	Aromatase deficiency	dsyn
C1970107	ATAXIA, SPASTIC, 1, AUTOSOMAL DOMINANT	dsyn
C1970021	Congenital Disorder Of Glycosylation, Type IIH	dsyn
C1970011	Charcot-Marie-Tooth Disease, Type 4j	dsyn
C1970009	SPASTIC PARAPLEGIA 32, AUTOSOMAL RECESSIVE	dsyn
C1970005	Asphyxiating Thoracic Dystrophy 2	dsyn
C1959628	Sinus arrhythmia	fndg
C1959620	Dihydropyrimidine Dehydrogenase Deficiency	dsyn
C1327918	Oculootoradial syndrome	dsyn
C1327916	Revesz Debuse syndrome	dsyn
C1327915	Congenital amegakaryocytic thrombocytopenia	dsyn
C0034960	Refsum Disease	gngm
C0034951	Refractive Errors	dsyn
C0034935	Reflex, Babinski	clna
C0034933	Reflex, Abnormal	sosy
C0034931	Reflex Sympathetic Dystrophy	dsyn
C0034897	Recurrence	neop
C0034885	Rectal Neoplasms	neop
C0034884	Rectal Fistula	anab
C0034880	Hyperacusis	sosy
C0034735	RAYNAUDS PHENOMENON	dsyn
C0034734	Raynaud Disease	dsyn
C3160720	Cardiomyopathy, Dilated, 1u	dsyn
C0034530	Radiation Injuries	inpo
C0034372	Quadriplegia	dsyn
C0034359	Pyuria	dsyn
C0034350	Pyruvate Metabolism, Inborn Errors	dsyn
C0034345	Pyruvate Dehydrogenase Complex Deficiency Disease	dsyn
C0034341	Pyruvate Carboxylase Deficiency Disease	dsyn
C0034186	Pyelonephritis	dsyn
C0034183	Pyelitis	dsyn
C0034155	Purpura, Thrombotic Thrombocytopenic	dsyn
C0034152	Purpura, Schoenlein-Henoch	dsyn
C0034150	Purpura	dsyn,fndg
C0034139	Purine-Pyrimidine Metabolism, Inborn Errors	dsyn
C0034124	Pupil Disorders	dsyn
C0034103	Pulpitis	dsyn
C0034091	Pulmonary Veno-Occlusive Disease	dsyn
C0034074	Pulmonary Infarction	dsyn
C0034072	Pulmonary Heart Disease	dsyn
C0034069	Pulmonary Fibrosis	dsyn
C0034068	Pulmonary Eosinophilia	dsyn
C0034067	Pulmonary Emphysema	dsyn
C0034065	Pulmonary Embolism	dsyn
C0034063	Pulmonary Edema	dsyn
C0034041	Puerperal Infection	dsyn
C0034040	postpartum disorders	dsyn
C0034013	Precocious Puberty	dsyn
C0034012	Delayed Puberty	patf
C0376670	Pancreatitis, Alcoholic	dsyn
C0376634	Craniofacial Abnormalities	cgab
C0376628	Chromosome Breakage	comd
C0376618	Endotoxaemia	fndg
C0376545	Hematologic Neoplasms	neop
C0376532	Epilepsy, Rolandic	dsyn
C0376480	Gingival Overgrowth	fndg
C0087169	Withdrawal Symptoms	sosy
C0087031	Still's disease	dsyn
C0087012	Ataxia, Spinocerebellar	dsyn
C0033999	Pterygium	dsyn
C0033975	Psychotic Disorders	mobd
C0033953	Sexual Dysfunctions, Psychological	mobd
C0033941	Psychoses, Substance-Induced	mobd
C0033931	Psychophysiologic Disorders	mobd
C0033922	Psychomotor Disorders	mobd
C0033860	Psoriasis	dsyn
C0033847	Pseudoxanthoma Elasticum	neop
C0033845	Pseudotumor Cerebri	dsyn
C1879286	Hereditary bundle branch system defect	dsyn
C0033817	Pseudomonas Infections	dsyn
C0033806	Pseudo-hypoparathyroidism	dsyn
C0033805	Pseudohypoaldosteronism	dsyn
C0033788	Mucolipidosis III	dsyn
C0033774	Itching	sosy
C0033770	Prune Belly Syndrome	cgab,dsyn
C0033740	Protozoan Infections	dsyn
C0586323	Alcohol Withdrawal Seizures	dsyn
C0033687	Proteinuria	fndg
C0033680	Protein-Losing Enteropathies	dsyn
C0033626	Protein Deficiency	dsyn
C1458156	recurrence	neop
C1458155	Breast Neoplasms	neop
C1458140	bleeding disease	patf
C0033581	prostatitis	dsyn
C0033578	Prostatic Neoplasms	neop
C0033575	Prostatic Diseases	dsyn
C0033375	Prolactinoma	neop
C0033324	Prognathism	cgab
C0033300	Progeria	dsyn
C2697932	Loeys-Dietz Syndrome	cgab,dsyn
C0033247	Proctocolitis	dsyn
C0033246	Proctitis	dsyn
C0033139	Primary Insomnia	dsyn
C0033117	Priapism	dsyn
C0033054	Prenatal Exposure Delayed Effects	inpo
C0033046	Premenstrual syndrome	dsyn
C0033036	Atrial Premature Complexes	dsyn
C3148763	Muscular Dystrophy, Limb-Girdle, Type 1E	dsyn
C0086543	Cataract	anab
C0086533	Leiomyoma, Epithelioid	neop
C1536500	Beta ketothiolase deficiency	dsyn
C0796369	Microsatellite Instability	diap
C0086439	Hypokinesia	sosy
C0086438	Hypogammaglobulinaemia	dsyn
C1536451	Choroidal dystrophy central areolar	dsyn
C0796279	Carnevale syndrome	dsyn
C0796275	Brunner Syndrome	dsyn
C0796274	Brown-Vialetto-Van Laere syndrome	dsyn
C0796254	Mental retardation, X-linked, syndromic 5	gngm
C0796250	Partington X-linked mental retardation syndrome	dsyn
C0796237	Mental Retardation, X-Linked 30	dsyn
C0796232	Bohring syndrome	dsyn
C0796229	Mental Retardation, X-Linked 23	dsyn
C0796226	Mental Retardation, X-Linked 20	gngm
C0796223	Mental Retardation, X-Linked 17	gngm
C0796220	Mental retardation, X-linked 14	gngm
C0796215	Mental Retardation, X-Linked 9	dsyn
C0796208	Mental Retardation, X-Linked 3	dsyn
C0796207	Mental Retardation, X-Linked 2	dsyn
C0796202	Wittwer syndrome	dsyn
C0796176	Stuve-Wiedemann syndrome	dsyn
C0796173	Spondyloperipheral dysplasia	dsyn
C0796160	Snyder Robinson syndrome	dsyn
C0796154	Simpson-Golabi-Behmel syndrome	cgab
C0796149	Scott Syndrome	dsyn
C0796147	Acrocallosal Syndrome	dsyn
C0796139	Rosselli-Gulienetti Syndrome	dsyn
C0796135	Renpenning syndrome 1	dsyn
C0796124	Proud Syndrome	dsyn
C0796113	Nephroblastomatosis, fetal ascites, macrosomia and Wilms tumor	dsyn
C0796095	C SYNDROME	dsyn
C0796093	Odontoonychodermal dysplasia	dsyn
C0796089	Norman Roberts lissencephaly syndrome	dsyn
C0796085	Nance-Horan syndrome	cgab,dsyn
C0796081	Growth mental deficiency syndrome of Myhre	dsyn
C0796074	Mohr-Tranebjaerg syndrome	dsyn
C0796070	MICROPHTHALMIA, SYNDROMIC 7	dsyn
C0796068	Oculodigitoesophagoduodenal syndrome	dsyn
C0796059	Oculopalatoskeletal syndrome	dsyn
C0796037	Martsolf syndrome	dsyn
C0796032	Malpuech facial clefting syndrome	dsyn
C1825278	Fanconi anemia, complementation group I	gngm
C0796028	Arts syndrome	dsyn
C0796022	Lujan Fryns syndrome	cgab
C0796019	Spastic paraplegia 23	dsyn
C0796016	Microphthalmia, syndromic 1	cgab
C0796013	Zimmerman Laband syndrome	dsyn
C0796012	Krause-Kivlin syndrome	cgab,dsyn
C0796004	Kabuki syndrome	cgab
C0796003	Mental retardation-hypotonic facies syndrome, x-linked, 1	dsyn
C0086132	Emotional Depression	sosy
C0243057	Stomatognathic System Abnormalities	cgab,dsyn
C0243050	Cardiovascular Abnormalities	dsyn
C0243000	Impotence, Vasculogenic	dsyn
C1457887	Symptom, NOS	sosy
C2932715	Pseudohypoparathyroidism Type 1B	dsyn
C2932678	Inherited Peripheral Neuropathy	dsyn
C0032993	Pregnancy, Prolonged	patf
C0032987	ectopic gestation	dsyn
C0032966	Pregnancy Complications, Neoplastic	neop
C0032965	Pregnancy Complications, Infectious	dsyn
C0032964	Pregnancy Complications, Hematologic	dsyn
C0032963	Pregnancy Complications, Cardiovascular	dsyn
C0032962	Pregnancy Complications	dsyn
C0032927	Precancerous Conditions	neop
C0032914	Pre-Eclampsia	patf
C0032897	Prader-Willi Syndrome	cgab
C0032807	Post-phlebitic syndrome	dsyn
C0032797	postpartum bleeding	patf
C0032788	POST-OPERATIVE HEMORRHAGE	patf
C0032787	Postoperative Complications	patf
C0032768	POST HERPETIC NEURALGIA	dsyn
C0032708	Porphyrias	dsyn
C0032617	Polyuria	sosy
C0585216	Alpha-Thalassemia Myelodysplasia Syndrome	neop
C0032587	Polyradiculoneuropathy	dsyn
C0032586	Polyradiculopathy	dsyn
C0032584	Polyp	anab
C0032580	Polyposis Coli	neop
C0032578	Polyploid	comd
C0032463	Polycythaemia vera	neop
C0032461	Polycythaemia	dsyn
C0032460	Polycystic ovarian disease	dsyn
C0032371	Poliomyelitis	dsyn
C0032343	Poisoning	inpo
C0032339	Rothmund-Thomson Syndrome	dsyn
C0032326	Pneumothorax	dsyn
C0032310	Pneumonia, Viral	dsyn
C0032300	Lobar Pneumonia	dsyn
C0032290	Aspiration Pneumonia	dsyn
C0032285	Pneumonia	dsyn
C0032273	Pneumoconiosis	dsyn
C0032269	Pneumococcal Infections	dsyn
C0032241	Pleuropneumonia	dsyn
C0032231	Pleuritis	dsyn
C0032229	Pleural Neoplasms	neop
C0032226	Pleural Diseases	dsyn
C0032087	Plant Poisoning	inpo
C0032045	Placenta Diseases	patf
C0032044	Placenta Accreta	patf
C0032019	Pituitary Neoplasms	neop
C0032002	Pituitary Diseases	dsyn
C0032001	Pituitary Apoplexy	dsyn
C0032000	Pituitary Adenoma	neop
C0795998	Jackson-Weiss syndrome	gngm
C0795974	Bullous Dystrophy, Hereditary Macular Type	dsyn
C0795965	X-linked mental retardation Gustavson type	dsyn
C0795956	Chylomicron retention disease	dsyn
C0795950	Corpus callosum agenesis neuronopathy	dsyn
C0795917	Alpha-Thalassemia Mental Retardation Syndrome, Deletion-Type	dsyn
C0795905	Cantu syndrome	dsyn
C0795889	Allan-Herndon-Dudley syndrome	dsyn
C0795864	Smith-Magenis Syndrome	dsyn
C0795841	Jacobsen Distal 11q Deletion Syndrome	dsyn
C0795833	Kleefstra Syndrome	dsyn
C1535939	Pneumonia, Pneumocystis	dsyn
C1535893	Orthostatic intolerance	fndg
C0242973	Ventricular Dysfunction	patf
C0085693	Acute appendicitis	dsyn
C0085682	Hypophosphatemia	fndg
C0085681	Hyperphosphataemia	dsyn
C0085655	Polymyositis	dsyn
C0085652	Pyoderma Gangrenosum	dsyn
C0085650	Purpura Fulminans	dsyn
C0085642	Livedo Reticularis	dsyn
C0085636	Photophobia	sosy
C0085631	Restlessness	sosy
C0085628	Stupor	mobd
C0085624	Burning sensation	sosy
C0085605	Liver Failure	dsyn
C0085602	POLYDYPSIA	sosy
C1114821	Reaction	clna
C0242891	Tooth Injuries	inpo
C0242855	Pulmonary Atresia	cgab,dsyn
C0242852	Vitreoretinopathy, Proliferative	dsyn
C0085593	Chills	sosy
C0085584	Encephalopathy	dsyn
C0085580	Essential Hypertension	dsyn
C0085576	Iron-Refractory Iron Deficiency Anemia	dsyn
C0085568	Buruli Ulcer	dsyn
C0085548	Polycystic Kidney, Autosomal Recessive	cgab,dsyn
C0085541	Epilepsy, Frontal Lobe	dsyn
C0242788	Breast Neoplasms, Male	neop
C0242707	Ventricular Dysfunction, Right	patf
C0242706	Hyperoxia	sosy
C0085417	Epilepsy, Complex Partial	dsyn
C0085413	Polycystic Kidney, Autosomal Dominant	cgab,dsyn
C0085409	Polyendocrinopathies, Autoimmune	dsyn
C0242698	Ventricular Dysfunction, Left	patf
C0242670	Persistent Vegetative State	dsyn
C0242656	Disease Progression	fndg
C0085315	Toxoplasmosis, Cerebral	dsyn
C0085307	Embolism and Thrombosis	dsyn
C0242597	Leukocyte-Adhesion Deficiency Syndrome	dsyn
C0242596	Neoplasm, Residual	neop
C0242528	Azotemia	dsyn
C0242514	Tachycardia, Reciprocating	dsyn
C0085298	Death, Sudden, Cardiac	patf
C0085281	Addiction	mobd
C0085280	Alagille Syndrome	cgab
C0085278	Anti-Phospholipid Syndrome	dsyn
C0085269	Plasma Cell Granuloma, Pulmonary	neop
C0085261	Proteus Syndrome	neop
C0085220	Cerebral Amyloid Angiopathy	dsyn
C0085215	Primary Ovarian Insufficiency	dsyn
C0085207	Gestational Diabetes	dsyn
C0242488	Acute Lung Injury	inpo
C0242429	SORETHROAT	sosy
C0242422	Parkinsonism	dsyn
C1956097	Wolf-Hirschhorn Syndrome	dsyn
C0085183	Neoplasms, Second Primary	neop
C0085179	Eosinophilia-Myalgia Syndrome	dsyn
C0085159	Seasonal Affective Disorder	mobd
C0085136	Central Nervous System Neoplasms	neop
C0085132	Mucopolysaccharidosis VII	dsyn
C0085131	Gangliosidosis, GM1	dsyn
C0085119	Foot Ulcer	acab,dsyn
C0085110	Severe Combined Immunodeficiency	dsyn
C0085109	Corneal Neovascularization	dsyn
C0242387	Mandibulofacial Dysostosis	cgab
C0242383	Macular Degeneration	dsyn
C0242354	Congenital disorder	cgab,dsyn
C0242350	Impotence	dsyn
C0242343	Panhypopituitarism	dsyn
C0242341	Sexual Infantilism	dsyn
C0242339	Dyslipidemias	dsyn
C0085096	Peripheral Vascular Diseases	dsyn
C0085094	Closed head injuries	inpo
C0085084	Motor Neuron Disease	dsyn
C0085083	Ovarian Hyperstimulation Syndrome	dsyn
C0085077	Sweet Syndrome	dsyn
C0085074	Granuloma Annulare	dsyn
C3489796	Thyroid Hormone Resistance, Generalized, Autosomal Recessive	dsyn
C3489795	Hyper-Ige Recurrent Infection Syndrome, Autosomal Dominant	dsyn
C3489789	Cholestasis, progressive familial intrahepatic 2	dsyn
C3489787	Winkelman Bethge Pfeiffer syndrome	dsyn
C3489734	Anti-plasmin deficiency, congenital	dsyn
C0242172	PELVIC INFLAMMATION	dsyn
C3489529	Tooth Agenesis, Selective, 1	cgab
C3489413	Lipomatosis, Multiple	neop
C2931888	Pfeiffer type acrocephalosyndactyly	dsyn
C2931884	Reticuloendotheliosis, familial, with eosinophilia	dsyn
C2931876	HIRSCHSPRUNG DISEASE	dsyn
C2931875	Albinism with hemorrhagic diathesis and pigmented reticuloendothelial cells	dsyn
C2931870	Familial schizencephaly	dsyn
C2931859	Acquired CJD	dsyn
C2931844	Spinal muscular atrophy 4	dsyn
C2931838	Familial HDL deficiency	dsyn
C2931835	Hyperprolinemia type 2	dsyn
C2931822	Nasopharyngeal carcinoma	neop
C2931820	Inclusion body myopathy, autosomal dominant	dsyn
C2931782	Adrenal hyperplasia 2	dsyn
C2931781	Adenosine monophosphate deaminase deficiency	dsyn
C2931767	DFNA22	dsyn
C2931758	Acquired angioedema	dsyn
C2931743	Lactate dehydrogenase deficiency type A	dsyn
C1456865	Ureteral Calculi	dsyn
C2931716	Deafness, autosomal dominant nonsyndromic sensorineural 17	dsyn
C2931713	Chromosome 17 deletion	comd
C2931672	Cerebral hemorrhage with amyloidosis, hereditary, Dutch type	dsyn
C1456784	Paranoid Disorders	mobd
C1456781	mole	neop
C2931648	Larsen syndrome, dominant type	dsyn
C2931644	O'Donnell Pappas syndrome	dsyn
C2931599	Oculocutaneous albinism type 3	dsyn
C2931585	Gaucher-like disease	dsyn
C2931498	Mental Retardation, X-Linked 1	dsyn
C2931488	Zlotogora-Ogur syndrome	dsyn
C2931482	Neurofibromatosis-Noonan syndrome	dsyn
C2931472	Sideroblastic anemia, autosomal	dsyn
C2931456	Prostate cancer, familial	neop
C2931441	Hereditary spastic paralysis, infantile onset ascending	dsyn
C2931434	Paraquat lung	dsyn
C2931426	Orofaciodigital syndrome type1	dsyn
C2931418	Bare lymphocyte syndrome 2	dsyn
C2931404	Albright's hereditary osteodystrophy	dsyn
C2931401	Long QT syndrome type 3	dsyn
C0031925	Pilonidal Sinus	anab
C0031900	Pierre Robin's Sequence	cgab,dsyn
C1299262	Sarcoma	neop
C2931395	Bulbospinal neuronopathy, X-linked recessive	dsyn
C2931384	MOYAMOYA DISEASE	dsyn
C2931367	Thyroid cancer, follicular	neop
C2931357	Spastic paraplegia type 5B, recessive	dsyn
C2931356	Spastic paraplegia type 5A, recessive	dsyn
C2931355	Spastic paraplegia 3, autosomal dominant	dsyn
C2931354	Spastic paraplegia 24	dsyn
C2931351	Familial myelofibrosis	dsyn
C2931337	Chromosome 3, monosomy 3p25	comd
C2931329	Chromosome 22, microdeletion 22 q11	comd
C2931322	T-Lymphocytopenia	dsyn
C2931320	T cell immunodeficiency primary	dsyn
C2931290	Welander distal myopathy, Swedish type	dsyn
C2931278	Phosphoenolpyruvate carboxykinase 2 deficiency	dsyn
C2931276	Spastic paraplegia 17	dsyn
C2931268	Scapuloperoneal myopathy	dsyn
C2931263	Familial cerebral cavernous malformation	dsyn
C2931258	Amaurosis congenita of Leber, type 1	dsyn
C2931254	Alport syndrome, recessive type	dsyn
C2931245	Bone Marrow failure syndromes	dsyn
C2931230	Vacuolar myopathy	dsyn
C2931216	Tetra-Amelia	dsyn
C2931213	Usher syndrome, type 2C	cgab
C2931210	Usher syndrome, type 1F	cgab,dsyn
C2931209	Usher syndrome, type 1E	dsyn
C2931208	Usher syndrome, type 1D	cgab,dsyn
C2931207	Usher syndrome, type 1C	cgab,dsyn
C2931206	Usher syndrome, type 1B	cgab,dsyn
C0031762	Photosensitivity Disorders	dsyn
C2931187	Cystinosis	dsyn
C2931183	FACES syndrome	dsyn
C2931161	Immunoglobulin a deficiency 1	dsyn
C2931157	Idiopathic dilation cardiomyopathy	dsyn
C2931135	Blepharophimosis syndrome type 1	dsyn
C2931134	Cutis laxa, recessive	dsyn
C2931132	Crigler Najjar syndrome, type 2	dsyn
C2931123	Keratosis palmoplantaris striata 3	dsyn
C2931122	Keratosis palmoplantaris striata 1	dsyn
C2931118	Megalocytic interstitial nephritis	dsyn
C2931112	Myostatin-related muscle hypertrophy	cgab
C2931107	Myasthenic syndrome, congenital, postsynaptic slow-channel	dsyn
C2931104	Hydrolethalus syndrome	dsyn
C2931095	Osteogenesis imperfecta, type 7	dsyn
C2931082	Familial apoceruloplasmin deficiency	dsyn
C2931072	Epidermolysa bullosa simplex and limb girdle muscular dystrophy	dsyn
C2931059	Marie Unna congenital hypotrichosis	dsyn
C2931042	Hawkinsinuria	dsyn
C2931037	Pancreatic cancer, adult	dsyn
C2931019	ECTRODACTYLY	dsyn
C2931011	Congenital disorder of glycosylation, type 2G	dsyn
C2931010	Congenital disorder of glycosylation type 2E	dsyn
C2931008	Congenital disorder of glycosylation type 2A	dsyn
C2931006	Congenital disorder of glycosylation type 1L	dsyn
C2931005	Congenital disorder of glycosylation type 1K	dsyn
C2931004	Congenital disorder of glycosylation type 1J	dsyn
C2931002	Congenital disorder of glycosylation type 1H	dsyn
C2931001	Congenital disorder of glycosylation type 1G	dsyn
C0031542	Phlebitis	dsyn
C0031511	Pheochromocytoma	neop
C0031485	Phenylketonurias	dsyn
C0031391	Phencyclidine Abuse	mobd
C0031350	inflammation throat	dsyn
C0031347	throat tumor	neop
C0031306	Phagocyte Bactericidal Dysfunction	dsyn
C0452122	Formaldehyde poisoning	inpo
C0031269	Peutz-Jeghers Syndrome	dsyn
C0031212	Personality disorder	mobd
C0031190	Persistent Fetal Circulation Syndrome	cgab,dsyn
C0031154	Peritonitis	dsyn
C0031117	Peripheral Neuropathy	dsyn
C0031111	Periostitis	dsyn
C0031106	Aggressive Periodontitis	dsyn
C0031099	Periodontitis	dsyn
C0031090	Periodontal disease	dsyn
C0031069	Familial Mediterranean Fever	dsyn
C0031048	Pericarditis, Constrictive	dsyn
C0031046	Pericarditis	fndg
C0031039	Pericardial effusion	dsyn
C0031036	Polyarteritis Nodosa	dsyn
C0031030	Periapical Periodontitis	dsyn
C1955934	Trichothiodystrophy Syndromes	dsyn
C1955906	Lymphoma, Extranodal NK-T-Cell	neop
C1955870	Classical Lissencephalies and Subcortical Band Heterotopias	dsyn
C1955869	Malformations of Cortical Development	dsyn
C0241908	Benign familial haematuria	dsyn
C2720434	Megalencephaly	cgab
C0241705	Difficulty in urination	sosy
C0241005	CREATINE PHOSPHOKINASE, ELEVATED SERUM	gngm
C2930997	Congenital disorder of glycosylation type 1C	dsyn
C2930985	Malignant hyperthermia susceptibility type 6	patf
C2930984	Malignant hyperthermia susceptibility type 5	patf
C2930983	Malignant hyperthermia susceptibility type 4	patf
C2930982	Malignant hyperthermia susceptibility type 3	patf
C2930981	Malignant hyperthermia susceptibility type 2	patf
C2930980	Malignant hyperthermia susceptibility type 1	patf
C2930970	Acromesomelic dysplasia	cgab,dsyn
C2930930	Abdominal obesity metabolic syndrome	dsyn
C2930902	Bidirectional tachycardia	dsyn
C2930898	Benign essential blepharospasm	dsyn
C2930896	Congenital thrombotic disease, due to Protein C deficiency	dsyn
C2930878	Cataract, congenital, with microcornea or slight microphthalmia	dsyn
C2930843	Idiopathic intracranial hypertension with papilledema	dsyn
C2930826	Acute malaria	dsyn
C2930820	INCONTINENTIA PIGMENTI	dsyn
C2930802	Familial antiphospholipid syndrome	dsyn
C2063616	Drug Induced Thrombocytopenia	dsyn
C0162872	Aortic Aneurysm, Thoracic	dsyn
C0162871	Aortic Aneurysm, Abdominal	clna
C0162870	Iliac Aneurysm	anab,dsyn
C0162869	Aneurysm, Ruptured	dsyn
C0162848	Lichenoid Eruptions	dsyn
C0162836	Hidradenitis Suppurativa	dsyn
C0162835	Hypopigmentation	fndg
C0162834	Hyperpigmentation	fndg
C0162832	adenomatous polyposis coli	gngm
C0162830	Dermatitis, Phototoxic	dsyn
C0162824	Dermatitis, Photoallergic	dsyn
C0162823	Dermatitis, Irritant	dsyn
C0162820	Dermatitis, Allergic Contact	dsyn
C0162819	Skin Diseases, Vascular	dsyn
C0162809	Kallmann Syndrome	dsyn
C2063389	Retroperitoneal liposarcoma	neop
C0162770	Right Ventricular Hypertrophy	dsyn
C0030975	Perceptual Disorders	mobd
C0162700	Tick-Borne Diseases	dsyn
C0030925	Peptic Ulcer Perforation	dsyn
C0030922	Peptic Ulcer Hemorrhage	patf
C0030920	Ulcer disease	dsyn
C0162678	Neurofibromatoses	neop
C0162677	Caliciviridae Infections	dsyn
C0162674	Chronic progressive external ophthalmoplegia	dsyn
C0162671	MELAS Syndrome	gngm
C0162670	Mitochondrial Myopathies	dsyn
C0162666	Mitochondrial Encephalomyopathies	dsyn
C0162635	Angelman Syndrome	dsyn
C0030849	Penile Neoplasms	neop
C0030848	Penile Induration	dsyn
C0030846	Penile Diseases	dsyn
C0030807	Pemphigus	dsyn
C0030805	Bullous pemphigoid	dsyn
C0030804	Pemphigoid, Benign Mucous Membrane	dsyn
C1876203	Frontonasal dysplasia	cgab,dsyn
C0451641	Urolithiasis	dsyn
C0162568	Erythropoietic Protoporphyria	dsyn
C0162566	Porphyria Cutanea Tarda	dsyn
C0162565	Acute intermittent porphyria	dsyn
C0162557	Liver Failure, Acute	dsyn
C0162550	Acathisia, Drug-Induced	dsyn
C0030783	Pellagra	dsyn
C0030781	Peliosis Hepatis	dsyn
C0030779	Pelger-Huet Anomaly	lbpr
C0162538	IgA Deficiency	dsyn
C0162534	Prion Diseases	dsyn
C0162533	Porphyrias, Hepatic	dsyn
C0162532	Variegate Porphyria	dsyn
C0162531	Hereditary Coproporphyria	dsyn
C0162530	Porphyria, Erythropoietic	dsyn
C0162529	Colitis, Ischemic	dsyn
C0162526	AIDS-Related Opportunistic Infections	dsyn
C0030757	Head louse	dsyn
C1876187	TUMORAL CALCINOSIS, HYPERPHOSPHATEMIC, FAMILIAL	dsyn
C1876185	Dysgnathia complex	dsyn
C1876182	NIGHT BLINDNESS, CONGENITAL STATIONARY, AUTOSOMAL DOMINANT 2	dsyn
C1876161	CEROID LIPOFUSCINOSIS, NEURONAL, 2	dsyn
C0162429	Deficiency	dsyn
C0872218	MITOCHONDRIAL NEUROGASTROINTESTINAL ENCEPHALOPATHY SYNDROME	dsyn
C0030591	TACHYCARDIA PAROXYSMAL VENTRICULAR	dsyn
C0030590	Paroxysmal supraventricular tachycardia	dsyn
C0162359	Ectodermal Dysplasia 1, Anhidrotic	cgab,dsyn
C0030578	Paronychia	dsyn,fndg
C0030569	Secondary Parkinson Disease	dsyn
C0030568	Parkinson Disease, Postencephalitic	dsyn
C0030567	Parkinson Disease	dsyn
C0030554	Paraesthesia	sosy
C0030552	partial paralysis	sosy
C0162316	ANEMIA IRON DEFICIENCY	dsyn
C0162309	Adrenoleucodystrophy	dsyn
C0030521	Parathyroid Neoplasms	neop
C0030508	Parasomnias	dsyn
C0740394	Hyperuricaemia	dsyn
C0740392	Infarction, Middle Cerebral Artery	dsyn
C0162283	Diabetes Insipidus, Nephrogenic	gngm
C0030491	Parapsoriasis	dsyn
C0740340	Amyloidosis, Familial	dsyn
C0030486	Paralysis, Legs	dsyn
C0030482	Paraphilias	mobd
C0030472	Paraneoplastic Syndromes	neop
C0030469	Paranasal Sinus Diseases	dsyn
C0740302	5q- syndrome	dsyn
C0030442	Bulbar Palsy, Progressive	dsyn
C0030422	Extra-Adrenal Paraganglioma	neop
C0030421	Paraganglioma	neop
C0872084	Sarcopenia	fndg
C0030360	Keratosis Palmoplantaris with Periodontopathia	dsyn
C0030354	Papilloma	neop
C0030353	Papilledema	dsyn
C0030328	Panniculitis, Nodular Nonsuppurative	dsyn
C0030326	Panniculitis	dsyn
C0030319	Panic Disorder	dsyn
C0030312	Pancytopenia	dsyn
C0030305	Pancreatitis	fndg
C0030297	Pancreatic Neoplasms	neop
C0030286	Pancreatic Diseases	dsyn
C0030232	Pallor	sosy
C0030201	Pain, Postoperative	sosy
C0019880	Homocystinuria	dsyn
C0019829	Hodgkin Disease	neop
C0019825	Hoarse voice	sosy
C0030193	Painful	sosy
C0019699	HIV+	lbtr
C0019693	HIV Infections	dsyn
C0019625	Sinus histiocytosis	dsyn
C0019621	Histiocytosis	dsyn
C0019618	Histiocytosis	dsyn
C0019613	Histiocytic Disorders, Malignant	neop
C0019572	Hirsutism	fndg
C0019569	Hirschsprung Disease	dsyn
C0019562	von Hippel-Lindau Disease	dsyn
C0019557	Hip Fractures	inpo
C0019521	Hiccough	fndg
C0729264	Preterm Premature Rupture of the Membranes	patf
C0019372	Herpesviridae Infections	dsyn
C0019348	Herpes Simplex	dsyn
C0019345	Fever Blister	dsyn
C0019342	Herpes Genitalis	dsyn
C0019337	Heroin Dependence	mobd
C0019326	Ventral Hernia	anab
C0019322	Umbilical hernia	anab
C0019294	Hernia, Inguinal	anab
C0019284	Diaphragmatic Hernia	anab
C0019243	Angioedemas, Hereditary	dsyn
C0019212	Hepatorenal Syndrome	dsyn
C0019209	LIVER ENLARGEMENT	sosy
C0019202	Hepatolenticular Degeneration	dsyn
C0019196	Hepatitis C	dsyn
C0019195	Hepatitis, Viral, Human	dsyn
C0019189	Hepatitis, Chronic	dsyn
C0019187	Hepatitis, Alcoholic	dsyn
C0019163	Hepatitis B	dsyn
C0019159	hepatitis	dsyn
C0019158	Hepatitis	dsyn
C0019156	Hepatic Veno-Occlusive Disease	dsyn
C0019154	Budd-Chiari Syndrome	dsyn
C0019151	Hepatic Encephalopathy	dsyn
C0019114	Haemosiderosis	dsyn
C0019112	Haemorrhoids	acab
C0019100	Severe Dengue	dsyn
C0240912	Vertical talus, congenital	cgab
C0019087	Hemorrhagic Disorders	dsyn
C0019080	Haemorrhage	patf
C0019079	Haemoptysis	sosy
C0019069	Hemophilia A	gngm
C0019065	Haemoperitoneum	patf
C0019061	Haemolytic uraemic syndrome	dsyn
C0019054	Hemolysis	qnco
C0019050	Hemoglobinuria, Paroxysmal	dsyn
C0019045	Hemoglobinopathies	dsyn
C0240327	Taste, Metallic	sosy
C0229992	mental	menp
C0950124	Papillomavirus Infections	dsyn
C0950123	Genetic Diseases, Inborn	dsyn
C0229127	Bowman's layer	bpoc
C0018995	Haemochromatosis	dsyn
C0018991	Hemiplegia	sosy
C0018979	Hemianopsia	fndg
C0018965	Haematuria	fndg
C0018946	Hematoma, Subdural	patf
C0018944	Hematoma	fndg
C0018939	Blood disease NOS	dsyn
C0018926	Haematemesis	sosy
C0018923	Haemangiosarcoma	neop
C0018916	Haemangioma	neop
C0728710	Miosis	fndg
C0018843	Heat Stroke	inpo
C0018834	HEART BURN	sosy
C0018824	Heart Valve Diseases	dsyn
C0018818	Septal Defect, Intraventricular	anab
C0018817	Atrial Septal Defect	cgab
C0018816	Heart Septal Defects	cgab,dsyn
C0018805	Heart Injuries	inpo
C0018802	Congestive cardiac failure	dsyn
C0018801	heart insufficiency	dsyn
C0018800	Cardiomegaly	fndg
C0018799	Heart disease	dsyn
C0018798	Heart Defect, Congenital	cgab
C0018794	blockage heart	dsyn
C0018792	Atrial	bpoc
C0018790	arrested	dsyn
C0018784	Hearing Loss, Sensorineural	dsyn
C0018781	Hearing Loss, Noise-Induced	inpo
C0018780	High frequency deafness	dsyn
C0018777	Conductive hearing loss	dsyn
C0018775	Hearing Loss, Bilateral	dsyn
C0018772	difficulty hearing	fndg
C0018681	HEAD ACHE	sosy
C0018674	Head injury	inpo
C0018671	Head and Neck Neoplasms	neop
C0018621	Hay fever	dsyn
C0018609	Hartnup Disease	gngm
C0018567	Hand Dermatoses	dsyn
C0018566	hand anomaly	cgab
C0018553	Hamartoma Syndrome, Multiple	neop
C0018552	Hamartoma	neop
C0018524	Hallucinations	mobd
C0018523	Pantothenate Kinase-Associated Neurodegeneration	dsyn
C0018522	Hallermanns Syndrome	cgab,dsyn
C0018520	Halitosis	sosy
C0018500	DISEASE OF HAIR	dsyn
C0018494	Hair	bpoc
C0018482	Haemophilus Infections	dsyn
C0018425	Gyrate Atrophy	dsyn
C0018418	Gynecomastia	fndg
C0018273	Growth Disorders	patf
C0018213	Grave's disease	dsyn
C0018206	Granulosa cell tumour	neop
C0018203	Chronic granulomatous disease	dsyn
C0018199	Granuloma, Plasma Cell	patf
C0018197	Granuloma, Lethal Midline	neop
C0018193	Granuloma, Foreign-Body	patf
C0018133	Graft-vs-Host Disease	dsyn
C0018099	Gout	dsyn
C0018081	Gonorrhea	dsyn
C0018054	Gonadal Dysgenesis, 46,XY	cgab,dsyn
C0018051	Gonadal Dysgenesis	cgab,dsyn
C0018021	Goiter	dsyn
C0160680	Carotid Artery Injuries	inpo
C2350233	Antley-Bixler Syndrome Phenotype	dsyn
C1321551	Shprintzen Golberg craniosynostosis	cgab
C1321546	Anaplastic Lymphoma	neop
C0149940	Sciatic Neuropathy	dsyn
C0149931	Migraine	dsyn
C0149925	Small Cell Lung Carcinoma	neop
C0149896	Acute gouty arthritis	dsyn
C0149875	Primary dysmenorrhea	dsyn
C0870082	Hyperkeratosis	dsyn
C0149793	Amaurosis Fugax	sosy
C0149781	Pneumothorax, Primary Spontaneous	gngm
C0017980	Renal diabetes	dsyn
C0149745	Oral Ulcer	dsyn
C0017979	Glycosuria	fndg
C0149722	Hutchinsons Melanotic Freckle	neop
C0149721	Left Ventricular Hypertrophy	dsyn
C0149707	Haemospermia	fndg
C0017926	Glycogen Storage Disease Type VII	dsyn
C0017925	Glycogen Storage Disease Type VI	gngm
C0017924	Glycogen Storage Disease Type V	dsyn
C0017923	GSD IV	dsyn
C0017922	Glycogen Storage Disease Type III	gngm
C0017921	Glycogen storage disease type II	dsyn
C0017920	Glycogen Storage Disease Type I	dsyn
C0017919	Glycogen Storage Disease	dsyn
C0149671	Dribbling of urine	sosy
C0149654	Conduct Disorder	mobd
C0149649	Cholesterol Embolism	dsyn
C0149521	Pancreatitis, Chronic	dsyn
C0149507	Orbital Cellulitis	dsyn
C0017668	Glomerulosclerosis, Focal Segmental	dsyn
C0017665	Membranous glomerulonephritis	dsyn
C0017662	Glomerulonephritis, Membranoproliferative	dsyn
C0017661	IGA Glomerulonephritis	dsyn
C0017658	Glomerulonephritis	dsyn
C0017639	Gliosis	patf
C0017638	Glioma	neop
C0017636	Glioblastoma	neop
C0017612	Glaucoma, Open-Angle	dsyn
C0017605	Glaucoma, Angle-Closure	dsyn
C0017601	Glaucoma	dsyn
C0017574	Gingivitis	dsyn
C0017572	Gingival Recession	dsyn
[truncated: 3,023 more rows]
