# Supplementary material for: Phenotype-oriented network analysis for discovering pharmacological effects of natural compounds
Source: Sci Rep. 2018 Aug 3;8:11667. doi: 10.1038/s41598-018-30138-w (PMC6076245; doi:10.1038/s41598-018-30138-w)
Supplement: Supplementary file 3 — Dataset 2 [file 41598_2018_30138_MOESM3_ESM.csv]

Supplementary Data 2. UMLS phenotypic network
UMLS Concept 1	UMLS concept 2	Relation type
C0000005	C0036775	RB
C0000039	C0043950	RN
C0000039	C0216971	RN
C0000039	C0381030	RN
C0000039	C0615231	RN
C0000039	C0621533	RN
C0000039	C1310941	RN
C0000039	C1611431	RN
C0000039	C3253442	RN
C0000039	C3885037	RN
C0000052	C0085798	RN
C0000052	C0253616	RN
C0000052	C0675638	RN
C0000052	C0761538	RN
C0000074	C0031673	RB
C0000084	C0086332	RN
C0000084	C0061054	RN
C0000084	C0609696	RN
C0000084	C0624352	RN
C0000096	C0031638	RB
C0000096	C0043937	RN
C0000096	C0044419	RN
C0000096	C0639896	RN
C0000097	C0013036	RB
C0000097	C0027934	RB
C0000097	C0044444	RN
C0000097	C0048671	RN
C0000097	C0080495	RN
C0000097	C0080500	RN
C0000097	C0081018	RN
C0000097	C0089511	RN
C0000097	C0096775	RN
C0000097	C0213585	RN
C0000097	C0249738	RN
C0000097	C0289949	RN
C0000097	C0299234	RN
C0000097	C0385683	RN
C0000097	C0385685	RN
C0000097	C0387729	RN
C0000097	C0529636	RN
C0000097	C0621704	RN
C0000097	C0626122	RN
C0000097	C0628346	RN
C0000097	C0628348	RN
C0000097	C0628684	RN
C0000097	C0632085	RN
C0000097	C0633123	RN
C0000097	C0633125	RN
C0000097	C0633271	RN
C0000097	C0639186	RN
C0000097	C0648633	RN
C0000097	C0655672	RN
C0000097	C0655676	RN
C0000097	C0658895	RN
C0000097	C0765514	RN
C0000097	C0027934	RB
C0000097	C0034255	RB
C0000097	C0242702	RB
C0000097	C0027934	RB
C0000097	C0242702	RB
C0000097	C0596738	RB
C0000098	C0887717	RN
C0000098	C0019236	RB
C0000098	C0641039	RN
C0000098	C0641041	RN
C0000098	C0652808	RN
C0000102	C0007090	RB
C0000102	C0067370	RN
C0000102	C0068017	RN
C0000102	C0068265	RN
C0000102	C0089115	RN
C0000102	C0170396	RN
C0000102	C0249949	RN
C0000102	C0253333	RN
C0000102	C0294009	RN
C0000102	C0535836	RN
C0000102	C0600985	RN
C0000102	C0601381	RN
C0000102	C0607117	RN
C0000102	C0607864	RN
C0000102	C0616058	RN
C0000102	C0616725	RN
C0000102	C0617924	RN
C0000102	C0656020	RN
C0000102	C0893671	RN
C0000102	C0963559	RN
C0000102	C1144462	RN
C0000102	C1451557	RN
C0000102	C1570546	RN
C0000102	C1609426	RN
C0000102	C1623359	RN
C0000102	C1686494	RN
C0000102	C1737931	RN
C0000102	C1741066	RN
C0000102	C1871353	RN
C0000102	C2353033	RN
C0000102	C2607396	RN
C0000102	C2714550	RN
C0000102	C2714900	RN
C0000102	C2975667	RN
C0000102	C3177617	RN
C0000102	C3254240	RN
C0000102	C3493682	RN
C0000102	C3657512	RN
C0000102	C3712633	RN
C0000102	C3713454	RN
C0000102	C3884887	RN
C0000102	C3885762	RN
C0000102	C4045099	RN
C0000102	C4078400	RN
C0000102	C4078401	RN
C0000102	C4276542	RN
C0000102	C4278921	RN
C0000102	C0074393	RN
C0000102	C0082104	RN
C0000103	C0046421	RN
C0000103	C0636405	RN
C0000107	C0003364	RB
C0000107	C1449680	RB
C0000107	C0103349	RN
C0000107	C0389411	RN
C0000107	C0608960	RN
C0000107	C0608965	RN
C0000107	C0628099	RN
C0000107	C0634646	RN
C0000120	C0020344	RB
C0000120	C0020344	RB
C0000132	C0008385	RB
C0000137	C0035701	RB
C0000139	C0003216	RB
C0000139	C0044926	RN
C0000139	C0127783	RN
C0000139	C0525964	RN
C0000139	C0611497	RN
C0000139	C0621831	RN
C0000139	C0628068	RN
C0000139	C0044926	RN
C0000139	C0127783	RN
C0000152	C0000165	RB
C0000152	C0014914	RN
C0000152	C0046725	RN
C0000163	C0071742	RN
C0000163	C0017710	RB
C0000163	C0010137	RN
C0000163	C0020268	RN
C0000163	C4048358	RN
C0000165	C0000152	RN
C0000165	C0039604	RN
C0000165	C0046725	RN
C0000165	C0051833	RN
C0000165	C0076183	RN
C0000165	C0268296	RN
C0000165	C1258230	RN
C0000165	C1258231	RN
C0000165	C1311002	RN
C0000165	C1313632	RN
C0000165	C1384575	RN
C0000165	C1722044	RN
C0000165	C1849695	RN
C0000165	C1871345	RN
C0000165	C2353811	RN
C0000165	C2603976	RN
C0000165	C2607141	RN
C0000165	C2741946	RN
C0000165	C3500899	RN
C0000165	C3657904	RN
C0000165	C4048183	RN
C0000165	C4276497	RN
C0000165	C0020392	RB
C0000165	C0039604	RN
C0000165	C0039604	RN
C0000165	C0525733	RN
C0000167	C0073701	RN
C0000167	C0963144	RN
C0000167	C2604002	RN
C0000167	C2604659	RN
C0000167	C0522267	RN
C0000172	C0045029	RN
C0000172	C0045037	RN
C0000172	C0045038	RN
C0000172	C0296039	RN
C0000172	C0486979	RB
C0000173	C0044909	RN
C0000173	C0045030	RN
C0000173	C0045031	RN
C0000173	C0601554	RN
C0000173	C0609759	RN
C0000176	C0045064	RN
C0000176	C0045065	RN
C0000176	C0049631	RN
C0000176	C0609433	RN
C0000176	C0610157	RN
C0000176	C0610159	RN
C0000176	C0612676	RN
C0000176	C0612677	RN
C0000184	C0031640	RB
C0000184	C0045103	RN
C0000184	C0538287	RN
C0000184	C0538288	RN
C0000184	C1149865	RN
C0000184	C1149864	RN
C0000184	C0031640	RB
C0000184	C0045103	RN
C0000184	C0056696	RN
C0000189	C0758633	RN
C0000189	C0760017	RN
C0000189	C0760019	RN
C0000189	C1259224	RN
C0000189	C1259225	RN
C0000189	C1259226	RN
C0000189	C1310083	RN
C0000189	C1571121	RN
C0000189	C1701415	RN
C0000189	C3529512	RN
C0000189	C4276898	RN
C0000190	C0010729	RB
C0000194	C0012584	RB
C0000194	C0007974	RB
C0000194	C0021213	RB
C0000194	C0045257	RN
C0000194	C0053747	RN
C0000194	C0069600	RN
C0000194	C0073717	RN
C0000194	C0077279	RN
C0000194	C0080645	RN
C0000194	C0080646	RN
C0000194	C0084868	RN
C0000194	C0171895	RN
C0000194	C0211718	RN
C0000194	C0249625	RN
C0000194	C0249627	RN
C0000194	C0251330	RN
C0000194	C0286057	RN
C0000194	C0289677	RN
C0000194	C0289678	RN
C0000194	C0382156	RN
C0000194	C0382159	RN
C0000194	C0382162	RN
C0000194	C0383910	RN
C0000194	C0390693	RN
C0000194	C0531972	RN
C0000194	C0532327	RN
C0000194	C0533472	RN
C0000194	C0533777	RN
C0000194	C0534213	RN
C0000194	C0539460	RN
C0000194	C0540135	RN
C0000194	C0601001	RN
C0000194	C0601243	RN
C0000194	C0605491	RN
C0000194	C0619206	RN
C0000194	C0623043	RN
C0000194	C0630299	RN
C0000194	C0641892	RN
C0000194	C0646226	RN
C0000194	C0647173	RN
C0000194	C0648474	RN
C0000194	C0654395	RN
C0000194	C0656752	RN
C0000194	C0754973	RN
C0000194	C0768820	RN
C0000194	C0912847	RN
C0000194	C0961631	RN
C0000194	C0963188	RN
C0000194	C0963189	RN
C0000194	C0963486	RN
C0000194	C0966512	RN
C0000194	C1101010	RN
C0000194	C1121446	RN
C0000194	C1122110	RN
C0000194	C1122111	RN
C0000194	C1122441	RN
C0000194	C1122442	RN
C0000194	C1137907	RN
C0000194	C1144268	RN
C0000194	C1144269	RN
C0000194	C1172927	RN
C0000194	C1173982	RN
C0000194	C1174502	RN
C0000194	C1175484	RN
C0000194	C1260075	RN
C0000194	C1454787	RN
C0000194	C1565485	RN
C0000194	C1565710	RN
C0000194	C1568310	RN
C0000194	C1700989	RN
C0000194	C1744125	RN
C0000194	C1958217	RN
C0000194	C1958581	RN
C0000194	C1959198	RN
C0000194	C1959425	RN
C0000194	C1959429	RN
C0000194	C1959430	RN
C0000194	C2001584	RN
C0000194	C2003074	RN
C0000194	C2355106	RN
C0000194	C2714880	RN
C0000194	C2716933	RN
C0000194	C2742362	RN
C0000194	C2745014	RN
C0000194	C2934279	RN
C0000194	C2973356	RN
C0000194	C2973999	RN
C0000194	C2974020	RN
C0000194	C2974777	RN
C0000194	C3180178	RN
C0000194	C3253742	RN
C0000194	C3254159	RN
C0000194	C3490344	RN
C0000194	C3490634	RN
C0000194	C3493016	RN
C0000194	C3493836	RN
C0000194	C3493999	RN
C0000194	C3494000	RN
C0000194	C3657197	RN
C0000194	C3659750	RN
C0000194	C3660170	RN
C0000194	C3713121	RN
C0000194	C3884729	RN
C0000194	C4079461	RN
C0000194	C4277951	RN
C0000194	C4309554	RN
C0000194	C4309555	RN
C0000204	C0069813	RN
C0000215	C0019236	RB
C0000215	C0045424	RN
C0000215	C0050961	RN
C0000215	C0074544	RN
C0000215	C0604033	RN
C0000215	C0616425	RN
C0000215	C0620539	RN
C0000215	C0629567	RN
C0000215	C0019236	RB
C0000215	C0074544	RN
C0000215	C0596330	RN
C0000215	C0882610	RN
C0000220	C0886841	RN
C0000220	C0886842	RN
C0000220	C0886843	RN
C0000220	C0886844	RN
C0000220	C0917841	RN
C0000220	C0019236	RB
C0000220	C0045455	RN
C0000220	C0045456	RN
C0000220	C0045490	RN
C0000220	C0045530	RN
C0000220	C0045665	RN
C0000220	C0050961	RN
C0000220	C0054268	RN
C0000220	C0057691	RN
C0000220	C0057870	RN
C0000220	C0074025	RN
C0000220	C0096864	RN
C0000220	C0117446	RN
C0000220	C0529504	RN
C0000220	C0602375	RN
C0000220	C0612381	RN
C0000220	C0614162	RN
C0000220	C0622863	RN
C0000220	C0626403	RN
C0000220	C0644016	RN
C0000220	C0646926	RN
C0000220	C0175776	RB
C0000220	C0045455	RN
C0000220	C0045456	RN
C0000220	C0045490	RN
C0000220	C0045665	RN
C0000220	C0050961	RN
C0000220	C0054268	RN
C0000220	C0057691	RN
C0000220	C0057870	RN
C0000220	C0069102	RN
C0000220	C0074025	RN
C0000220	C0116602	RN
C0000220	C0117446	RN
C0000220	C0146230	RN
C0000220	C0163947	RN
C0000220	C0486268	RN
C0000220	C0917841	RN
C0000220	C1326819	RN
C0000232	C0037476	RN
C0000232	C0282383	RN
C0000232	C0021213	RB
C0000232	C0164388	RN
C0000232	C0620345	RN
C0000248	C0001034	RB
C0000248	C0007090	RB
C0000248	C0045631	RN
C0000248	C0045632	RN
C0000248	C0045633	RN
C0000248	C0045798	RN
C0000248	C0047191	RN
C0000248	C0047983	RN
C0000248	C0049888	RN
C0000248	C0049917	RN
C0000248	C0067579	RN
C0000248	C0067619	RN
C0000248	C0068166	RN
C0000248	C0068193	RN
C0000248	C0609237	RN
C0000248	C0609238	RN
C0000248	C0614567	RN
C0000248	C0652829	RN
C0000248	C0659038	RN
C0000248	C0763933	RN
C0000254	C0242910	RB
C0000254	C0045862	RN
C0000254	C0081981	RN
C0000254	C0092488	RN
C0000254	C0109208	RN
C0000254	C0255818	RN
C0000254	C0383631	RN
C0000257	C0242910	RB
C0000257	C0051243	RN
C0000257	C0051323	RN
C0000257	C0063113	RN
C0000257	C0289275	RN
C0000257	C0386387	RN
C0000257	C0535441	RN
C0000257	C0601552	RN
C0000257	C0637920	RN
C0000257	C0651430	RN
C0000257	C1663618	RN
C0000257	C2003820	RN
C0000257	C2716034	RN
C0000257	C1291200	RB
C0000263	C0003376	RB
C0000263	C0045587	RN
C0000263	C0045860	RN
C0000263	C0209227	RN
C0000263	C0620582	RN
C0000263	C0636457	RN
C0000263	C0666489	RN
C0000263	C0910389	RN
C0000263	C0910390	RN
C0000263	C1173132	RN
C0000263	C1958733	RN
C0000263	C1958734	RN
C0000263	C2605265	RN
C0000263	C3274575	RN
C0000263	C3529414	RN
C0000263	C3712224	RN
C0000263	C3849044	RN
C0000263	C3849045	RN
C0000263	C4078687	RN
C0000263	C0034140	RB
C0000263	C0001407	RN
C0000263	C0018321	RN
C0000263	C0034140	RB
C0000263	C0001407	RN
C0000263	C0018321	RN
C0000266	C0006230	RB
C0000266	C0546852	RB
C0000266	C0006230	RB
C0000268	C0950881	RN
C0000268	C0024334	RB
C0000268	C0024334	RB
C0000268	C0950881	RN
C0000275	C0045163	RN
C0000275	C0045990	RN
C0000275	C0097728	RN
C0000275	C0169868	RN
C0000275	C0092801	RN
C0000287	C0021213	RB
C0000289	C0054265	RN
C0000289	C0065323	RN
C0000289	C0068148	RN
C0000289	C0096497	RN
C0000289	C0130184	RN
C0000289	C0604954	RN
C0000289	C0606030	RN
C0000289	C0892691	RN
C0000289	C2715524	RN
C0000289	C2929313	RN
C0000289	C3492503	RN
C0000289	C3640215	RN
C0000289	C3712962	RN
C0000289	C3712963	RN
C0000289	C3885972	RN
C0000289	C4276705	RN
C0000291	C0214070	RN
C0000291	C1959288	RN
C0000291	C4277502	RN
C0000294	C0085721	RB
C0000294	C0206008	RB
C0000294	C0678115	RN
C0000294	C0721681	RN
C0000294	C0733873	RN
C0000294	C0733874	RN
C0000294	C0733875	RN
C0000294	C0733876	RN
C0000294	C0917779	RN
C0000294	C1513154	RN
C0000294	C1563835	RN
C0000294	C0033613	RB
C0000294	C0045260	RN
C0000294	C0065541	RN
C0000294	C0066238	RN
C0000294	C0128528	RN
C0000294	C0165279	RN
C0000294	C0208853	RN
C0000294	C0295719	RN
C0000294	C0384398	RN
C0000294	C0385502	RN
C0000294	C0611467	RN
C0000294	C0613195	RN
C0000294	C0652008	RN
C0000294	C0669632	RN
C0000294	C0756317	RN
C0000294	C0756999	RN
C0000294	C0906409	RN
C0000294	C0909619	RN
C0000294	C0911798	RN
C0000294	C0912225	RN
C0000294	C0912478	RN
C0000294	C1450373	RN
C0000294	C0721681	RN
C0000294	C1330402	RN
C0000294	C0002072	RB
C0000294	C0221788	RB
C0000294	C0678115	RN
C0000294	C0721681	RN
C0000294	C0733874	RN
C0000294	C0733874	RN
C0000294	C0733874	RN
C0000294	C0733875	RN
C0000294	C0733876	RN
C0000294	C1513147	RN
C0000294	C1513148	RN
C0000294	C1513149	RN
C0000294	C1513150	RN
C0000294	C1513153	RN
C0000294	C1513154	RN
C0000294	C1521833	RN
C0000294	C0002072	RB
C0000294	C0085721	RB
C0000294	C0221788	RB
C0000294	C0045260	RN
C0000294	C0065541	RN
C0000294	C0066238	RN
C0000294	C0109252	RN
C0000294	C0114346	RN
C0000294	C0128528	RN
C0000294	C0165279	RN
C0000294	C0208852	RN
C0000294	C0208853	RN
C0000294	C0295719	RN
C0000294	C0306782	RN
C0000294	C0384398	RN
C0000294	C0385502	RN
C0000294	C0678115	RN
C0000294	C0721032	RN
C0000294	C0733873	RN
C0000294	C0733874	RN
C0000294	C0733875	RN
C0000294	C0733876	RN
C0000294	C0917779	RN
C0000294	C1521833	RN
C0000300	C0007090	RB
C0000300	C0045354	RN
C0000300	C0047561	RN
C0000300	C0048448	RN
C0000300	C0050105	RN
C0000300	C0050592	RN
C0000300	C0053837	RN
C0000300	C0067499	RN
C0000300	C0068023	RN
C0000300	C0068546	RN
C0000300	C0072064	RN
C0000300	C0083196	RN
C0000300	C0163738	RN
C0000300	C0164690	RN
C0000300	C0251248	RN
C0000300	C0258106	RN
C0000300	C0291712	RN
C0000300	C0295470	RN
C0000300	C0378300	RN
C0000300	C0384312	RN
C0000300	C0533708	RN
C0000300	C0536167	RN
C0000300	C0540226	RN
C0000300	C0601957	RN
C0000300	C0608696	RN
C0000300	C0612498	RN
C0000300	C0614440	RN
C0000300	C0615373	RN
C0000300	C0616240	RN
C0000300	C0628139	RN
C0000300	C0629960	RN
C0000300	C0631925	RN
C0000300	C0633656	RN
C0000300	C0633660	RN
C0000300	C0636353	RN
C0000300	C0643948	RN
C0000300	C0656578	RN
C0000300	C0657924	RN
C0000300	C0668666	RN
C0000300	C0668669	RN
C0000300	C0670615	RN
C0000300	C0671782	RN
C0000300	C0671784	RN
C0000300	C0760180	RN
C0000300	C0762239	RN
C0000300	C0893584	RN
C0000300	C0909880	RN
C0000300	C0967167	RN
C0000300	C1100130	RN
C0000300	C1137068	RN
C0000300	C1137288	RN
C0000300	C1137968	RN
C0000300	C1174719	RN
C0000300	C1312553	RN
C0000300	C1451325	RN
C0000300	C1529892	RN
C0000300	C1700955	RN
C0000300	C1722368	RN
C0000300	C1957094	RN
C0000300	C2714202	RN
C0000300	C2714211	RN
C0000300	C2742078	RN
C0000300	C2973568	RN
C0000300	C3181321	RN
C0000300	C3252821	RN
C0000300	C3657023	RN
C0000300	C3658549	RN
C0000300	C3850691	RN
C0000300	C3851190	RN
C0000300	C3851875	RN
C0000300	C3885662	RN
C0000300	C4041608	RN
C0000300	C4079393	RN
C0000300	C4079394	RN
C0000300	C4277211	RN
C0000300	C4278206	RN
C0000300	C4278843	RN
C0000300	C4309942	RN
C0000300	C0443985	RN
C0000324	C0527126	RN
C0000324	C0758903	RN
C0000325	C0025732	RB
C0000334	C0886858	RN
C0000334	C0042890	RB
C0000334	C1563726	RB
C0000334	C0046682	RN
C0000334	C3491187	RN
C0000334	C0886858	RN
C0000340	C1522417	RN
C0000340	C1522417	RN
C0000343	C0042890	RB
C0000343	C1563726	RB
C0000343	C0251523	RN
C0000343	C0525605	RN
C0000343	C0641134	RN
C0000343	C0641141	RN
C0000343	C1743914	RN
C0000343	C2716990	RN
C0000353	C0010138	RB
C0000359	C0031640	RB
C0000359	C0675924	RN
C0000359	C0760980	RN
C0000359	C1172460	RN
C0000359	C1434796	RN
C0000359	C1675703	RN
C0000359	C1871398	RN
C0000359	C1871399	RN
C0000359	C1958693	RN
C0000359	C2352288	RN
C0000359	C3657508	RN
C0000359	C0031640	RB
C0000360	C1871402	RN
C0000360	C2975767	RN
C0000360	C3529549	RN
C0000360	C3852122	RN
C0000364	C0010729	RB
C0000370	C0007090	RB
C0000370	C0046913	RN
C0000370	C0215634	RN
C0000370	C0615663	RN
C0000370	C0638856	RN
C0000370	C0638858	RN
C0000370	C0046913	RN
C0000370	C0215634	RN
C0000376	C0887671	RN
C0000376	C0046979	RN
C0000376	C0608823	RN
C0000376	C0629417	RN
C0000376	C0000376	RB
C0000376	C0031452	RB
C0000376	C0000376	RN
C0000376	C0001128	RB
C0000376	C0178432	RN
C0000378	C0917718	RB
C0000378	C0003405	RB
C0000378	C0629676	RN
C0000378	C3817378	RN
C0000378	C0917718	RB
C0000379	C0018533	RB
C0000379	C0242701	RB
C0000379	C0242978	RB
C0000379	C0044110	RN
C0000379	C0047006	RN
C0000379	C0047007	RN
C0000379	C0066661	RN
C0000379	C0068016	RN
C0000379	C0068075	RN
C0000379	C0068077	RN
C0000379	C0088750	RN
C0000379	C0257518	RN
C0000379	C0379269	RN
C0000379	C0607144	RN
C0000379	C0640109	RN
C0000379	C0640112	RN
C0000379	C0655659	RN
C0000379	C2742360	RN
C0000379	C2742361	RN
C0000379	C3657567	RN
C0000379	C0002658	RB
C0000379	C0018533	RB
C0000379	C0002658	RB
C0000379	C0018533	RB
C0000379	C0066661	RN
C0000392	C0949459	RN
C0000392	C0949460	RN
C0000392	C0949461	RN
C0000392	C0949462	RN
C0000392	C0045356	RN
C0000392	C0046514	RN
C0000392	C0047301	RN
C0000392	C0051360	RN
C0000392	C0067162	RN
C0000392	C0067265	RN
C0000392	C0067886	RN
C0000392	C0067894	RN
C0000392	C0075903	RN
C0000392	C0076029	RN
C0000392	C0080655	RN
C0000392	C0081765	RN
C0000392	C0083518	RN
C0000392	C0083651	RN
C0000392	C0162893	RN
C0000392	C0169614	RN
C0000392	C0254125	RN
C0000392	C0255611	RN
C0000392	C0292947	RN
C0000392	C0298717	RN
C0000392	C0298720	RN
C0000392	C0300622	RN
C0000392	C0380907	RN
C0000392	C0382562	RN
C0000392	C0390912	RN
C0000392	C0535686	RN
C0000392	C0602343	RN
C0000392	C0605402	RN
C0000392	C0607044	RN
C0000392	C0607969	RN
C0000392	C0610370	RN
C0000392	C0619292	RN
C0000392	C0621569	RN
C0000392	C0637855	RN
C0000392	C0646548	RN
C0000392	C0646550	RN
C0000392	C0647535	RN
C0000392	C0649850	RN
C0000392	C0649853	RN
C0000392	C0651645	RN
C0000392	C0651647	RN
C0000392	C0666196	RN
C0000392	C0674410	RN
C0000392	C0762137	RN
C0000392	C0911907	RN
C0000392	C0913537	RN
C0000392	C0969402	RN
C0000392	C1098812	RN
C0000392	C1120655	RN
C0000392	C1451693	RN
C0000392	C1569207	RN
C0000392	C1569209	RN
C0000392	C1570247	RN
C0000392	C1685106	RN
C0000392	C1721800	RN
C0000392	C1873149	RN
C0000392	C1957302	RN
C0000392	C1959161	RN
C0000392	C1959162	RN
C0000392	C2001686	RN
C0000392	C2353995	RN
C0000392	C2606798	RN
C0000392	C2607192	RN
C0000392	C2744498	RN
C0000392	C2744499	RN
C0000392	C2745080	RN
C0000392	C2745543	RN
C0000392	C2973427	RN
C0000392	C2973428	RN
C0000392	C2974045	RN
C0000392	C2974727	RN
C0000392	C3254554	RN
C0000392	C3495401	RN
C0000392	C3501255	RN
C0000392	C3529540	RN
C0000392	C3657449	RN
C0000392	C4044193	RN
C0000392	C4079000	RN
C0000392	C4277998	RN
C0000392	C4278851	RN
C0000392	C4307576	RN
C0000392	C0002520	RB
C0000399	C0003377	RB
C0000399	C0604349	RN
C0000399	C0619908	RN
C0000399	C0640843	RN
C0000399	C0644090	RN
C0000402	C0003277	RB
C0000402	C0014432	RB
C0000402	C0086440	RB
C0000402	C0360714	RB
C0000402	C0047595	RN
C0000402	C0613059	RN
C0000402	C0620855	RN
C0000402	C3501492	RN
C0000402	C3501493	RN
C0000402	C3501494	RN
C0000403	C0023586	RN
C0000403	C0596008	RN
C0000404	C0060093	RN
C0000404	C0069976	RN
C0000404	C0297982	RN
C0000404	C0311546	RN
C0000404	C0650689	RN
C0000404	C0964052	RN
C0000404	C1137136	RN
C0000404	C1291230	RN
C0000404	C1308548	RN
C0000404	C1313631	RN
C0000404	C1451953	RN
C0000404	C3657716	RN
C0000404	C3659911	RN
C0000404	C0085889	RN
C0000404	C0126155	RN
C0000407	C0079381	RB
C0000407	C0048166	RN
C0000407	C0535576	RN
C0000407	C0647294	RN
C0000407	C0647296	RN
C0000407	C0178697	RN
C0000407	C2733862	RN
C0000412	C0954013	RN
C0000412	C0954014	RN
C0000412	C0954015	RN
C0000412	C0954016	RN
C0000412	C0970219	RN
C0000412	C0020388	RB
C0000412	C0020388	RB
C0000413	C0047532	RN
C0000413	C0057325	RN
C0000413	C0058912	RN
C0000413	C0080853	RN
C0000413	C0249715	RN
C0000413	C0286538	RN
C0000413	C0533352	RN
C0000413	C0535160	RN
C0000413	C0608854	RN
C0000413	C0611742	RN
C0000413	C0634379	RN
C0000413	C0640605	RN
C0000413	C0968468	RN
C0000413	C1311596	RN
C0000413	C1313085	RN
C0000413	C1453067	RN
C0000413	C1723381	RN
C0000413	C1869879	RN
C0000413	C2743245	RN
C0000413	C2931508	RN
C0000413	C3493736	RN
C0000413	C3529452	RN
C0000413	C3529453	RN
C0000413	C0020392	RB
C0000413	C0033310	RN
C0000413	C0020392	RB
C0000413	C0033310	RN
C0000424	C0242547	RN
C0000424	C0009950	RB
C0000424	C0014432	RB
C0000424	C0242898	RB
C0000424	C0046305	RN
C0000424	C0073061	RN
C0000424	C0087456	RN
C0000424	C0092650	RN
C0000424	C0606603	RN
C0000424	C0616589	RN
C0000424	C0891587	RN
C0000424	C1570288	RN
C0000424	C1743920	RN
C0000424	C1871588	RN
C0000424	C1999506	RN
C0000424	C2000505	RN
C0000424	C2352555	RN
C0000424	C2604579	RN
C0000424	C2933839	RN
C0000424	C3492277	RN
C0000424	C3492619	RN
C0000424	C3884585	RN
C0000424	C4043042	RN
C0000424	C4043627	RN
C0000424	C4078294	RN
C0000424	C4307659	RN
C0000435	C0005240	RN
C0000435	C0005241	RN
C0000435	C0173734	RN
C0000435	C0210449	RN
C0000435	C0247552	RN
C0000435	C1172591	RN
C0000435	C1310350	RN
C0000435	C1432013	RN
C0000435	C1506617	RN
C0000435	C1506618	RN
C0000435	C1956778	RN
C0000435	C2355094	RN
C0000435	C3657253	RN
C0000435	C3711116	RN
C0000464	C0556150	RN
C0000464	C0723241	RN
C0000464	C1170420	RN
C0000464	C1966601	RN
C0000464	C2586579	RN
C0000464	C2726520	RN
C0000464	C2726527	RN
C0000464	C2962237	RN
C0000464	C2962275	RN
C0000464	C2978886	RN
C0000464	C2979051	RN
C0000464	C3153293	RN
C0000464	C3153860	RN
C0000464	C3160293	RN
C0000464	C3163156	RN
C0000464	C3486118	RN
C0000464	C3486193	RN
C0000464	C3535786	RN
C0000464	C0012968	RB
C0000473	C0024478	RN
C0000473	C0032820	RN
C0000473	C0543464	RN
C0000473	C0733474	RN
C0000473	C1448401	RN
C0000473	C1449722	RN
C0000473	C1449723	RN
C0000473	C1449724	RN
C0000473	C0063438	RN
C0000473	C0135220	RN
C0000473	C0622049	RN
C0000473	C0626609	RN
C0000473	C0636092	RN
C0000473	C1875592	RN
C0000473	C2930461	RN
C0000473	C2974599	RN
C0000473	C3493146	RN
C0000473	C3713031	RN
C0000473	C2747362	RN
C0000473	C0000473	RB
C0000473	C0033216	RN
C0000473	C0033218	RN
C0000473	C0042849	RB
C0000473	C0053225	RB
C0000473	C0000473	RN
C0000473	C0002540	RB
C0000473	C0042849	RB
C0000473	C0053225	RB
C0000473	C3495420	RB
C0000473	C0006466	RN
C0000473	C0033216	RN
C0000473	C0033218	RN
C0000473	C0055141	RN
C0000473	C0061581	RN
C0000473	C0069936	RN
C0000473	C0069937	RN
C0000473	C0543464	RN
C0000473	C0552314	RN
C0000473	C0600310	RN
C0000473	C0600312	RN
C0000473	C0704420	RN
C0000473	C0733474	RN
C0000473	C0979279	RN
C0000473	C0979684	RN
C0000473	C3266846	RN
C0000477	C0878241	RN
C0000477	C1449659	RN
C0000477	C0872245	RB
C0000477	C0045467	RN
C0000477	C0045476	RN
C0000477	C0046948	RN
C0000477	C0048252	RN
C0000477	C0064886	RN
C0000477	C0070541	RN
C0000477	C0291950	RN
C0000477	C0534266	RN
C0000477	C0534270	RN
C0000477	C0614292	RN
C0000477	C0621655	RN
C0000477	C0628727	RN
C0000477	C0637161	RN
C0000477	C1311737	RN
C0000477	C4310157	RN
C0000477	C2732151	RN
C0000477	C0045467	RN
C0000477	C0045476	RN
C0000477	C0046948	RN
C0000477	C0048252	RN
C0000477	C0064886	RN
C0000477	C0070541	RN
C0000477	C0088722	RN
C0000477	C0094788	RN
C0000477	C0291950	RN
C0000477	C0878240	RN
C0000477	C0878241	RN
C0000477	C4255600	RN
C0000477	C4255601	RN
C0000481	C0037638	RB
C0000481	C0045341	RN
C0000481	C0045739	RN
C0000481	C0046091	RN
C0000481	C0046976	RN
C0000481	C0050124	RN
C0000481	C0050325	RN
C0000481	C0050963	RN
C0000481	C0050964	RN
C0000481	C0050965	RN
C0000481	C0050966	RN
C0000481	C0051313	RN
C0000481	C0051357	RN
C0000481	C0051414	RN
C0000481	C0051414	RN
C0000481	C0051841	RN
C0000481	C0053391	RN
C0000481	C0053426	RN
C0000481	C0054247	RN
C0000481	C0064310	RN
C0000481	C0064388	RN
C0000481	C0064980	RN
C0000481	C0067504	RN
C0000481	C0070040	RN
C0000481	C0071298	RN
C0000481	C0075214	RN
C0000481	C0076567	RN
C0000481	C0077494	RN
C0000481	C0078322	RN
C0000481	C0078323	RN
C0000481	C0078324	RN
C0000481	C0081528	RN
C0000481	C0111374	RN
C0000481	C0173415	RN
C0000481	C0212398	RN
C0000481	C0219486	RN
C0000481	C0219808	RN
C0000481	C0250263	RN
C0000481	C0256601	RN
C0000481	C0256602	RN
C0000481	C0257136	RN
C0000481	C0259598	RN
C0000481	C0290358	RN
C0000481	C0292691	RN
C0000481	C0292692	RN
C0000481	C0292694	RN
C0000481	C0294861	RN
C0000481	C0296391	RN
C0000481	C0296392	RN
C0000481	C0296395	RN
C0000481	C0297451	RN
C0000481	C0297897	RN
C0000481	C0298438	RN
C0000481	C0381472	RN
C0000481	C0381477	RN
C0000481	C0381837	RN
C0000481	C0382403	RN
C0000481	C0384273	RN
C0000481	C0384274	RN
C0000481	C0384281	RN
C0000481	C0384282	RN
C0000481	C0385655	RN
C0000481	C0386067	RN
C0000481	C0386069	RN
C0000481	C0386071	RN
C0000481	C0386073	RN
C0000481	C0386075	RN
C0000481	C0386087	RN
C0000481	C0387349	RN
C0000481	C0529160	RN
C0000481	C0529677	RN
C0000481	C0531950	RN
C0000481	C0531952	RN
C0000481	C0532484	RN
C0000481	C0533901	RN
C0000481	C0536858	RN
C0000481	C0540995	RN
C0000481	C0540996	RN
C0000481	C0601092	RN
C0000481	C0603094	RN
C0000481	C0603998	RN
C0000481	C0604049	RN
C0000481	C0604730	RN
C0000481	C0604736	RN
C0000481	C0606132	RN
C0000481	C0606356	RN
C0000481	C0607046	RN
C0000481	C0607065	RN
C0000481	C0608261	RN
C0000481	C0610135	RN
C0000481	C0613256	RN
C0000481	C0614609	RN
C0000481	C0615444	RN
C0000481	C0616736	RN
C0000481	C0616836	RN
C0000481	C0620201	RN
C0000481	C0629439	RN
C0000481	C0629441	RN
C0000481	C0631547	RN
C0000481	C0640186	RN
C0000481	C0640187	RN
C0000481	C0645038	RN
C0000481	C0646127	RN
C0000481	C0648000	RN
C0000481	C0653625	RN
C0000481	C0653626	RN
C0000481	C0653627	RN
C0000481	C0653628	RN
C0000481	C0654922	RN
C0000481	C0654924	RN
C0000481	C0657959	RN
C0000481	C0658714	RN
C0000481	C0658715	RN
C0000481	C0658716	RN
C0000481	C0660341	RN
C0000481	C0660624	RN
C0000481	C0663783	RN
C0000481	C0663784	RN
C0000481	C0663844	RN
C0000481	C0664450	RN
C0000481	C0665618	RN
C0000481	C0667689	RN
C0000481	C0667691	RN
C0000481	C0668585	RN
C0000481	C0669631	RN
C0000481	C0671738	RN
C0000481	C0671739	RN
C0000481	C0671740	RN
C0000481	C0675880	RN
C0000481	C0675881	RN
C0000481	C0675884	RN
C0000481	C0675885	RN
C0000481	C0758268	RN
C0000481	C0758269	RN
C0000481	C0759248	RN
C0000481	C0759249	RN
C0000481	C0759251	RN
C0000481	C0759252	RN
C0000481	C0759253	RN
C0000481	C0761802	RN
C0000481	C0761864	RN
C0000481	C0762478	RN
C0000481	C0762703	RN
C0000481	C0763475	RN
C0000481	C0763477	RN
C0000481	C0763479	RN
C0000481	C0763747	RN
C0000481	C0763749	RN
C0000481	C0769143	RN
C0000481	C0769724	RN
C0000481	C0893558	RN
C0000481	C0908104	RN
C0000481	C0913252	RN
C0000481	C0913574	RN
C0000481	C0913787	RN
C0000481	C0914149	RN
C0000481	C0917504	RN
C0000481	C0960488	RN
C0000481	C0960489	RN
C0000481	C0960681	RN
C0000481	C0962106	RN
C0000481	C0962107	RN
C0000481	C0962117	RN
C0000481	C0962118	RN
C0000481	C0962687	RN
C0000481	C0962688	RN
C0000481	C0963064	RN
C0000481	C0963179	RN
C0000481	C0964169	RN
C0000481	C0964516	RN
C0000481	C0964947	RN
C0000481	C0966768	RN
C0000481	C0967392	RN
C0000481	C0969125	RN
C0000481	C0971033	RN
C0000481	C0971277	RN
C0000481	C1098824	RN
C0000481	C1100247	RN
C0000481	C1101153	RN
C0000481	C1101661	RN
C0000481	C1101810	RN
C0000481	C1121223	RN
C0000481	C1121238	RN
C0000481	C1121239	RN
C0000481	C1121607	RN
C0000481	C1121924	RN
C0000481	C1121925	RN
C0000481	C1121927	RN
C0000481	C1121928	RN
C0000481	C1122557	RN
C0000481	C1122561	RN
C0000481	C1122793	RN
C0000481	C1137070	RN
C0000481	C1138544	RN
C0000481	C1142941	RN
C0000481	C1143554	RN
C0000481	C1143788	RN
C0000481	C1143789	RN
C0000481	C1174503	RN
C0000481	C1175561	RN
C0000481	C1176123	RN
C0000481	C1259472	RN
C0000481	C1259555	RN
C0000481	C1259717	RN
C0000481	C1259940	RN
C0000481	C1259952	RN
C0000481	C1312011	RN
C0000481	C1312012	RN
C0000481	C1313574	RN
C0000481	C1313584	RN
C0000481	C1432756	RN
C0000481	C1432757	RN
C0000481	C1434535	RN
C0000481	C1434539	RN
C0000481	C1434853	RN
C0000481	C1435951	RN
C0000481	C1450234	RN
C0000481	C1450235	RN
C0000481	C1451439	RN
C0000481	C1452748	RN
C0000481	C1453087	RN
C0000481	C1453102	RN
C0000481	C1454261	RN
C0000481	C1506835	RN
C0000481	C1528083	RN
C0000481	C1528428	RN
C0000481	C1528518	RN
C0000481	C1530231	RN
C0000481	C1531169	RN
C0000481	C1565103	RN
C0000481	C1566045	RN
C0000481	C1608851	RN
C0000481	C1611612	RN
C0000481	C1612043	RN
C0000481	C1612165	RN
C0000481	C1615031	RN
C0000481	C1681870	RN
C0000481	C1685072	RN
C0000481	C1690909	RN
C0000481	C1701944	RN
C0000481	C1702037	RN
C0000481	C1721938	RN
C0000481	C1721939	RN
C0000481	C1722090	RN
C0000481	C1722452	RN
C0000481	C1722842	RN
C0000481	C1723280	RN
C0000481	C1723587	RN
C0000481	C1723588	RN
C0000481	C1738944	RN
C0000481	C1743117	RN
C0000481	C1743954	RN
C0000481	C1870485	RN
C0000481	C1870487	RN
C0000481	C1870488	RN
C0000481	C1871232	RN
C0000481	C1871510	RN
C0000481	C1873312	RN
C0000481	C1873318	RN
C0000481	C1873410	RN
C0000481	C1957723	RN
C0000481	C1957738	RN
C0000481	C1957927	RN
C0000481	C1958032	RN
C0000481	C1958560	RN
C0000481	C1999403	RN
C0000481	C2001440	RN
C0000481	C2001981	RN
C0000481	C2002602	RN
C0000481	C2002605	RN
C0000481	C2003522	RN
C0000481	C2003523	RN
C0000481	C2003524	RN
C0000481	C2351811	RN
C0000481	C2352278	RN
C0000481	C2352607	RN
C0000481	C2352823	RN
C0000481	C2355527	RN
C0000481	C2604752	RN
C0000481	C2604873	RN
C0000481	C2605045	RN
C0000481	C2605072	RN
C0000481	C2605308	RN
C0000481	C2605309	RN
C0000481	C2605381	RN
C0000481	C2606607	RN
C0000481	C2607076	RN
C0000481	C2607637	RN
C0000481	C2714722	RN
C0000481	C2715495	RN
C0000481	C2715497	RN
C0000481	C2715949	RN
C0000481	C2717326	RN
C0000481	C2717327	RN
C0000481	C2717511	RN
C0000481	C2741679	RN
C0000481	C2741900	RN
C0000481	C2741906	RN
C0000481	C2741907	RN
C0000481	C2742375	RN
C0000481	C2743124	RN
C0000481	C2743781	RN
C0000481	C2744798	RN
C0000481	C2744799	RN
C0000481	C2744800	RN
C0000481	C2744955	RN
C0000481	C2745077	RN
C0000481	C2745228	RN
C0000481	C2745429	RN
C0000481	C2932016	RN
C0000481	C2933188	RN
C0000481	C2973562	RN
C0000481	C2973762	RN
C0000481	C2974268	RN
C0000481	C2974271	RN
C0000481	C2975401	RN
C0000481	C2976102	RN
C0000481	C2976588	RN
C0000481	C3178460	RN
C0000481	C3180959	RN
C0000481	C3252307	RN
C0000481	C3252973	RN
C0000481	C3253346	RN
C0000481	C3254105	RN
C0000481	C3254682	RN
C0000481	C3490294	RN
C0000481	C3491427	RN
C0000481	C3491732	RN
C0000481	C3491913	RN
C0000481	C3492214	RN
C0000481	C3493460	RN
C0000481	C3501321	RN
C0000481	C3501322	RN
C0000481	C3501323	RN
C0000481	C3502023	RN
C0000481	C3502152	RN
C0000481	C3529785	RN
C0000481	C3657062	RN
C0000481	C3657306	RN
C0000481	C3659023	RN
C0000481	C3659092	RN
C0000481	C3659575	RN
C0000481	C3660010	RN
C0000481	C3660011	RN
C0000481	C3660012	RN
C0000481	C3660135	RN
C0000481	C3660388	RN
C0000481	C3660456	RN
C0000481	C3710698	RN
C0000481	C3712009	RN
C0000481	C3712067	RN
C0000481	C3712389	RN
C0000481	C3712533	RN
C0000481	C3712974	RN
C0000481	C3713472	RN
C0000481	C3713604	RN
C0000481	C3849340	RN
C0000481	C3849723	RN
C0000481	C3850592	RN
C0000481	C3850979	RN
C0000481	C3852447	RN
C0000481	C3884829	RN
C0000481	C3885159	RN
C0000481	C3885191	RN
C0000481	C3885255	RN
C0000481	C3885296	RN
C0000481	C4043084	RN
C0000481	C4043098	RN
C0000481	C4043099	RN
C0000481	C4043100	RN
C0000481	C4043402	RN
C0000481	C4043403	RN
C0000481	C4043404	RN
C0000481	C4043753	RN
C0000481	C4077836	RN
C0000481	C4078753	RN
C0000481	C4079205	RN
C0000481	C4079206	RN
C0000481	C4079411	RN
C0000481	C4079412	RN
C0000481	C4276817	RN
C0000481	C4277379	RN
C0000481	C4278510	RN
C0000481	C4278607	RN
C0000481	C4279270	RN
C0000481	C4279475	RN
C0000481	C4307510	RN
C0000481	C4308563	RN
C0000481	C4309129	RN
C0000481	C0178525	RB
C0000498	C0007090	RB
C0000498	C0026879	RB
C0000498	C0047962	RN
C0000498	C0637092	RN
C0000503	C0006521	RB
C0000503	C0037537	RN
C0000503	C0220802	RB
C0000503	C0673093	RB
C0000503	C0037537	RN
C0000506	C0003280	RB
C0000506	C0014432	RB
C0000506	C0052133	RN
C0000506	C0054088	RN
C0000506	C0054095	RN
C0000506	C0055901	RN
C0000506	C0056423	RN
C0000506	C0057978	RN
C0000506	C0060459	RN
C0000506	C0070718	RN
C0000506	C0097101	RN
C0000506	C0175157	RN
C0000506	C0244314	RN
C0000506	C0258329	RN
C0000506	C0378374	RN
C0000506	C0386293	RN
C0000506	C0391069	RN
C0000506	C0607698	RN
C0000506	C0639868	RN
C0000506	C0639870	RN
C0000506	C0639871	RN
C0000506	C0643297	RN
C0000506	C0644737	RN
C0000506	C1172087	RN
C0000506	C1742843	RN
C0000506	C2717246	RN
C0000506	C0175157	RN
C0000511	C0007090	RB
C0000511	C0026879	RB
C0000511	C0047565	RN
C0000511	C0601527	RN
C0000511	C0601588	RN
C0000511	C0769703	RN
C0000511	C0034424	RB
C0000511	C0175777	RB
C0000530	C0640731	RN
C0000530	C1439160	RN
C0000530	C1506068	RN
C0000530	C1610831	RN
C0000530	C1701467	RN
C0000530	C1849507	RN
C0000530	C2930876	RN
C0000530	C2932861	RN
C0000530	C2932862	RN
C0000530	C2932863	RN
C0000530	C2973299	RN
C0000530	C2973302	RN
C0000530	C2973303	RN
C0000530	C3529147	RN
C0000530	C0031678	RB
C0000530	C0031678	RB
C0000534	C0023546	RN
C0000543	C0242701	RB
C0000543	C0625203	RN
C0000543	C0625205	RN
C0000543	C0625207	RN
C0000543	C0642132	RN
C0000543	C0642134	RN
C0000543	C0642136	RN
C0000543	C0655900	RN
C0000544	C0078873	RN
C0000544	C0242701	RB
C0000544	C0656856	RN
C0000544	C0656858	RN
C0000545	C1370123	RB
C0000545	C0723241	RN
C0000545	C1170420	RN
C0000545	C1966601	RN
C0000545	C2726520	RN
C0000545	C2726527	RN
C0000545	C2962275	RN
C0000545	C2978886	RN
C0000545	C2979051	RN
C0000545	C3163156	RN
C0000545	C0044797	RN
C0000545	C0044799	RN
C0000545	C0044881	RN
C0000545	C0044886	RN
C0000545	C0049209	RN
C0000545	C0058978	RN
C0000545	C0064848	RN
C0000545	C0064852	RN
C0000545	C0065756	RN
C0000545	C0209219	RN
C0000545	C0291112	RN
C0000545	C0295639	RN
C0000545	C0297649	RN
C0000545	C0630505	RN
C0000545	C0632352	RN
C0000545	C0641073	RN
C0000545	C0758046	RN
C0000545	C0893497	RN
C0000545	C0893691	RN
C0000545	C0912903	RN
C0000545	C0960734	RN
C0000545	C0963855	RN
C0000545	C1122649	RN
C0000545	C1565135	RN
C0000545	C1568094	RN
C0000545	C1721683	RN
C0000545	C1870408	RN
C0000545	C1871488	RN
C0000545	C1871692	RN
C0000545	C2745709	RN
C0000545	C3251952	RN
C0000545	C3850891	RN
C0000545	C4043439	RN
C0000545	C4079201	RN
C0000545	C4309713	RN
C0000545	C0015689	RB
C0000546	C0878292	RN
C0000546	C0047875	RN
C0000546	C0048944	RN
C0000546	C0077006	RN
C0000546	C0878292	RN
C0000551	C0000601	RN
C0000551	C0048771	RN
C0000551	C0886518	RN
C0000551	C1256763	RN
C0000551	C1258800	RB
C0000551	C0048759	RN
C0000551	C0048761	RN
C0000551	C0049057	RN
C0000551	C0049058	RN
C0000551	C0051831	RN
C0000551	C0051832	RN
C0000551	C0103244	RN
C0000551	C0611104	RN
C0000551	C0617728	RN
C0000551	C0617731	RN
C0000551	C0622355	RN
C0000551	C0629880	RN
C0000551	C0630861	RN
C0000551	C0632454	RN
C0000551	C0634687	RN
C0000551	C0637108	RN
C0000551	C0656053	RN
C0000551	C2354702	RN
C0000562	C0042006	RB
C0000578	C0242905	RB
C0000578	C0067639	RN
C0000578	C0068009	RN
C0000578	C0617970	RN
C0000578	C0619875	RN
C0000578	C0630295	RN
C0000578	C0631282	RN
C0000578	C0644192	RN
C0000578	C0656025	RN
C0000578	C0657033	RN
C0000578	C1455157	RN
C0000578	C2745192	RN
C0000578	C0002522	RB
C0000578	C0596740	RB
C0000578	C3464934	RN
C0000578	C0000578	RB
C0000578	C0000578	RN
C0000578	C0002522	RB
C0000578	C0041249	RB
C0000578	C0596740	RB
C0000578	C4083155	RN
C0000578	C4083156	RN
C0000578	C4255636	RN
C0000588	C0000589	RB
C0000588	C0018533	RB
C0000588	C0025687	RB
C0000588	C0000589	RB
C0000588	C0018533	RB
C0000589	C0066650	RN
C0000589	C0067446	RN
C0000589	C0067830	RN
C0000589	C0067905	RN
C0000589	C0067906	RN
C0000589	C0123522	RN
C0000589	C0608676	RN
C0000589	C0608686	RN
C0000589	C0615748	RN
C0000589	C0616661	RN
C0000589	C0635503	RN
C0000589	C0647336	RN
C0000589	C0659900	RN
C0000589	C0764308	RN
C0000589	C0764309	RN
C0000589	C0764310	RN
C0000589	C1432982	RN
C0000589	C1453263	RN
C0000589	C1453264	RN
C0000589	C0077431	RB
C0000589	C0000588	RN
C0000589	C0077431	RB
C0000589	C0000588	RN
C0000598	C0040207	RB
C0000598	C0733418	RN
C0000598	C0040207	RB
C0000598	C0733417	RN
C0000598	C0733420	RN
C0000598	C2720179	RN
C0000601	C0000551	RB
C0000608	C0702045	RN
C0000608	C0702041	RN
C0000608	C0702042	RN
C0000608	C0702043	RN
C0000608	C0702044	RN
C0000608	C0702045	RN
C0000608	C1448403	RN
C0000608	C1448404	RN
C0000608	C1448405	RN
C0000608	C1448407	RN
C0000608	C1448408	RN
C0000608	C0003304	RB
C0000608	C0102946	RN
C0000608	C0661060	RN
C0000608	C0002546	RB
C0000608	C0047205	RN
C0000608	C0049672	RN
C0000608	C0053656	RN
C0000608	C0060319	RN
C0000608	C0071224	RN
C0000608	C0096716	RN
C0000608	C0174221	RN
C0000608	C0254534	RN
C0000608	C0283073	RN
C0000608	C0289261	RN
C0000608	C0289263	RN
C0000608	C0368662	RN
C0000608	C0702041	RN
C0000608	C0702043	RN
C0000608	C4256027	RN
C0000610	C0039536	RB
C0000610	C0537676	RN
C0000610	C0002585	RB
C0000610	C1527259	RN
C0000617	C0045396	RN
C0000617	C0049405	RN
C0000617	C0049406	RN
C0000617	C0174466	RN
C0000617	C0533162	RN
C0000617	C0624375	RN
C0000617	C0635726	RN
C0000617	C0647369	RN
C0000618	C0722911	RN
C0000618	C0729098	RN
C0000618	C0729100	RN
C0000618	C0917847	RN
C0000618	C1563962	RN
C0000618	C0003376	RB
C0000618	C0003377	RB
C0000618	C0021081	RB
C0000618	C0376568	RB
C0000618	C0049563	RN
C0000618	C0049637	RN
C0000618	C0049668	RN
C0000618	C0052852	RN
C0000618	C0053541	RN
C0000618	C0053542	RN
C0000618	C0054253	RN
C0000618	C0054258	RN
C0000618	C0054923	RN
C0000618	C0055960	RN
C0000618	C0057181	RN
C0000618	C0066786	RN
C0000618	C0069959	RN
C0000618	C0071715	RN
C0000618	C0073821	RN
C0000618	C0078153	RN
C0000618	C0143542	RN
C0000618	C0164292	RN
C0000618	C0173325	RN
C0000618	C0211730	RN
C0000618	C0212440	RN
C0000618	C0215655	RN
C0000618	C0296116	RN
C0000618	C0297870	RN
C0000618	C0386330	RN
C0000618	C0387453	RN
C0000618	C0388645	RN
C0000618	C0390407	RN
C0000618	C0531089	RN
C0000618	C0536073	RN
C0000618	C0601718	RN
C0000618	C0604783	RN
C0000618	C0607949	RN
C0000618	C0618146	RN
C0000618	C0624263	RN
C0000618	C0625550	RN
C0000618	C0626019	RN
C0000618	C0626021	RN
C0000618	C0628889	RN
C0000618	C0632898	RN
C0000618	C0640909	RN
C0000618	C0641006	RN
C0000618	C0641009	RN
C0000618	C0644507	RN
C0000618	C0653951	RN
C0000618	C0655632	RN
C0000618	C0655668	RN
C0000618	C0657697	RN
C0000618	C0661122	RN
C0000618	C0662192	RN
C0000618	C0663945	RN
C0000618	C0666656	RN
C0000618	C0908960	RN
C0000618	C0961033	RN
C0000618	C1101492	RN
C0000618	C1174518	RN
C0000618	C1174519	RN
C0000618	C1174520	RN
C0000618	C1455642	RN
C0000618	C1566498	RN
C0000618	C1566600	RN
C0000618	C1872713	RN
C0000618	C1958733	RN
C0000618	C2355147	RN
C0000618	C3492571	RN
C0000618	C3657821	RN
C0000618	C0597573	RB
C0000618	C0004482	RN
C0000618	C0039902	RN
C0000618	C0722911	RN
C0000618	C1881785	RN
C0000618	C3819063	RN
C0000618	C0722911	RN
C0000618	C0722911	RN
C0000618	C0729098	RN
C0000618	C0729099	RN
C0000618	C1513133	RN
C0000618	C1513134	RN
C0000618	C1513135	RN
C0000618	C1513136	RN
C0000618	C1513137	RN
C0000618	C1513138	RN
C0000618	C1513139	RN
C0000618	C1522533	RN
C0000618	C1522534	RN
C0000618	C0597573	RB
C0000618	C0004482	RN
C0000618	C0039902	RN
C0000618	C0722911	RN
C0000618	C0729098	RN
C0000618	C0729099	RN
C0000618	C0729100	RN
C0000618	C0729101	RN
C0000618	C0886849	RN
C0000618	C0917847	RN
C0000618	C1242853	RN
C0000618	C1455642	RN
C0000618	C1513136	RN
C0000618	C1513137	RN
C0000618	C1522531	RN
C0000618	C1522533	RN
C0000618	C1522534	RN
C0000641	C0007090	RB
C0000641	C0026879	RB
C0000641	C0049780	RN
C0000641	C0049781	RN
C0000641	C0053196	RN
C0000641	C0084096	RN
C0000641	C0105612	RN
C0000641	C0251251	RN
C0000641	C0251253	RN
C0000641	C0383030	RN
C0000641	C0387694	RN
C0000641	C0648120	RN
C0000641	C0676758	RN
C0000641	C0963166	RN
C0000641	C0178502	RB
C0000644	C0755763	RN
C0000644	C1723622	RN
C0000656	C0009333	RB
C0000657	C0074512	RB
C0000657	C0284778	RB
C0000657	C3272456	RB
C0000658	C0086419	RB
C0000658	C0878293	RN
C0000658	C0044642	RN
C0000658	C0044676	RN
C0000658	C0044709	RN
C0000658	C0044712	RN
C0000658	C0044714	RN
C0000658	C0044740	RN
C0000658	C0044844	RN
C0000658	C0044845	RN
C0000658	C0044889	RN
C0000658	C0046354	RN
C0000658	C0048925	RN
C0000658	C0048945	RN
C0000658	C0048947	RN
C0000658	C0049981	RN
C0000658	C0049996	RN
C0000658	C0050077	RN
C0000658	C0058977	RN
C0000658	C0059763	RN
C0000658	C0080537	RN
C0000658	C0080556	RN
C0000658	C0080565	RN
C0000658	C0165000	RN
C0000658	C0216944	RN
C0000658	C0380774	RN
C0000658	C0532705	RN
C0000658	C0541092	RN
C0000658	C0608943	RN
C0000658	C0616799	RN
C0000658	C0622262	RN
C0000658	C0627323	RN
C0000658	C0627325	RN
C0000658	C0629692	RN
C0000658	C0643100	RN
C0000658	C0646425	RN
C0000658	C0657668	RN
C0000658	C0657686	RN
C0000658	C0658188	RN
C0000658	C0915270	RN
C0000658	C1122183	RN
C0000658	C1122268	RN
C0000658	C1122270	RN
C0000658	C1312920	RN
C0000658	C1530037	RN
C0000658	C1871490	RN
C0000658	C2353695	RN
C0000658	C2744224	RN
C0000658	C3492426	RN
C0000658	C0878293	RN
C0000661	C0949463	RN
C0000661	C0949464	RN
C0000661	C0050063	RN
C0000661	C0538255	RN
C0000665	C0000666	RN
C0000665	C0086760	RN
C0000665	C0702046	RN
C0000665	C0886852	RN
C0000665	C0917869	RN
C0000665	C0917870	RN
C0000665	C1563802	RN
C0000665	C1563803	RN
C0000665	C0045679	RN
C0000665	C0049301	RN
C0000665	C0050098	RN
C0000665	C0050100	RN
C0000665	C0054157	RN
C0000665	C0063473	RN
C0000665	C0063724	RN
C0000665	C0063725	RN
C0000665	C0068576	RN
C0000665	C0072874	RN
C0000665	C0075910	RN
C0000665	C0106455	RN
C0000665	C0600689	RN
C0000665	C0601995	RN
C0000665	C0602099	RN
C0000665	C0612004	RN
C0000665	C0618388	RN
C0000665	C0628060	RN
C0000665	C0628430	RN
C0000665	C0640106	RN
C0000665	C0914461	RN
C0000665	C0964684	RN
C0000665	C0964685	RN
C0000665	C0968829	RN
C0000665	C1570393	RN
C0000665	C2717485	RN
C0000665	C2974338	RN
C0000665	C3852084	RN
C0000665	C4077781	RN
C0000665	C4078235	RN
C0000665	C4078369	RN
C0000665	C0086760	RN
C0000665	C0718210	RN
C0000665	C0886852	RN
C0000665	C1330275	RN
C0000665	C1330504	RN
C0000665	C1659060	RN
C0000665	C0086760	RN
C0000665	C0702046	RN
C0000665	C0721309	RN
C0000665	C0917870	RN
C0000666	C0000665	RB
C0000666	C0086760	RB
C0000677	C0007090	RB
C0000677	C0043748	RN
C0000677	C0044806	RN
C0000677	C0049173	RN
C0000677	C0049747	RN
C0000677	C0049749	RN
C0000677	C0049750	RN
C0000677	C0049751	RN
C0000677	C0049752	RN
C0000677	C0049753	RN
C0000677	C0049762	RN
C0000677	C0049816	RN
C0000677	C0049911	RN
C0000677	C0060551	RN
C0000677	C0099526	RN
C0000677	C0607655	RN
C0000677	C0608232	RN
C0000677	C0609699	RN
C0000677	C0609868	RN
C0000677	C0613785	RN
C0000677	C0619650	RN
C0000677	C0619652	RN
C0000677	C0619654	RN
C0000677	C0619656	RN
C0000677	C0619658	RN
C0000677	C0619660	RN
C0000677	C0620488	RN
C0000677	C0623312	RN
C0000677	C0629929	RN
C0000677	C0634185	RN
C0000677	C0634187	RN
C0000677	C0651783	RN
C0000677	C0651786	RN
C0000677	C0660154	RN
C0000677	C0005032	RB
C0000677	C0007090	RB
C0000678	C0014628	RB
C0000696	C0027750	RB
C0000697	C0017033	RB
C0000699	C0878412	RN
C0000699	C0279516	RB
C0000699	C0444420	RB
C0000699	C0048119	RN
C0000699	C0055158	RN
C0000699	C0630615	RN
C0000699	C0878412	RN
C0000714	C0878195	RN
C0000714	C0878196	RN
C0000714	C0021576	RB
C0000714	C0878196	RN
C0000714	C3853704	RN
C0000719	C0007558	RB
C0000719	C0887647	RB
C0000720	C0007556	RB
C0000723	C1956259	RN
C0000723	C3243749	RN
C0000726	C0460005	RB
C0000726	C2607988	RB
C0000726	C0001625	RN
C0000726	C0005423	RN
C0000726	C0011980	RN
C0000726	C0016976	RN
C0000726	C0023884	RN
C0000726	C0030274	RN
C0000726	C0037993	RN
C0000726	C0227613	RN
C0000726	C0227614	RN
C0000726	C0227667	RN
C0000726	C0227668	RN
C0000726	C0230168	RN
C0000726	C0504217	RN
C0000726	C0699819	RN
C0000726	C0734923	RN
C0000726	C0734924	RN
C0000726	C0817384	RN
C0000726	C0836916	RN
C0000726	C0460005	RB
C0000726	C0000739	RN
C0000726	C0031153	RN
C0000726	C0034573	RN
C0000726	C0198497	RN
C0000726	C0230168	RN
C0000726	C1720043	RN
C0000726	C0005898	RB
C0000726	C1704247	RN
C0000726	C2607988	RB
C0000726	C1280632	RB
C0000726	C1285083	RB
C0000726	C0008840	RN
C0000726	C0229807	RN
C0000726	C0229808	RN
C0000726	C0229810	RN
C0000726	C0229811	RN
C0000726	C0229811	RN
C0000726	C0229815	RN
C0000726	C0229816	RN
C0000726	C0229818	RN
C0000726	C0229822	RN
C0000726	C0229822	RN
C0000726	C0229824	RN
C0000726	C0229825	RN
C0000726	C0229826	RN
C0000726	C0229827	RN
C0000726	C0229827	RN
C0000726	C0229828	RN
C0000726	C0229830	RN
C0000726	C0229831	RN
[truncated: 998,000+ more rows]
