# Supplementary material for: Phenotype-oriented network analysis for discovering pharmacological effects of natural compounds
Source: Sci Rep. 2018 Aug 3;8:11667. doi: 10.1038/s41598-018-30138-w (PMC6076245; doi:10.1038/s41598-018-30138-w)
Supplement: Supplementary file 4 — Dataset 3 [file 41598_2018_30138_MOESM4_ESM.xlsx]

## Sheet: Supplementary Data 1
Supplementary Data 3. Plant list constituting 51 extracted plant clusters
Cluster ID: 1	Pedicularis decora	Clitoria ternatea	Aconitum forrestii	Aconitum hemsleyanum	Sabia swinhoei	Illicium difengpium	Ammopiptanthus mongolicus	Artemisia absinthium	Aconitum kongboense	Fomitopsis pinicola	Euphorbia tirucalli	Diphasiastrum alpinum
Cluster ID: 2	Aesculus hippocastanum	Ruscus aculeatus	Pinus pinaster	Saccharum officinarum	Terminalia arjuna	Crataegus rhipidophylla
Cluster ID: 3	Viola blandaeformis	Chamaecyparis obtusa	Thymus vulgaris	Viola tricolor	Vallisneria spiralis
Cluster ID: 4	Maackia amurensis	Caryopteris divaricata	Matsumurella chinensis	Rubus parkeri	Plagiomnium cuspidatum	Lawsonia inermis	Hymenophyllum barbatum	Pterospermum lanceifolium	Trema cannabina var. dielsiana	Chromolaena odorata	Onopordum acanthium	Callicarpa arborea	Tolypocladium ophioglossoides	Cladonia verticillata
Cluster ID: 5	Diphasiastrum complanatum	Bougainvillea glabra	Cheilanthes argentea	Phalaris arundinacea	Caragana korshinskii	Pachysandra terminalis
Cluster ID: 6	Potamogeton perfoliatus	Pseudolarix amabilis	Erythrina arborescens	Rhinacanthus nasutus
Cluster ID: 7	Ormosia panamensis	Ormosia hosiei	Schisandra henryi	Ixora chinensis
Cluster ID: 8	Fritillaria delavayi	Fritillaria przewalskii	Fritillaria ussuriensis	Fritillaria unibracteata	Chondria armata	Lappula echinata
Cluster ID: 9	Euphorbia pulcherrima	Barleria lupulina	Euphorbia tithymaloides
Cluster ID: 10	Styrax japonicus	Lyonia ovalifolia	Silene baccifera	Beaumontia grandiflora
Cluster ID: 11	Phedimus kamtschaticus	Toxicodendron succedaneum	Robinia pseudoacacia	Trachycarpus fortunei	Trachycarpus wagnerianus	Callicarpa japonica	Camellia japonica	Cephalonoplos segetum	Cirsium japonicum	Hypericum erectum
Cluster ID: 12	Clerodendranthus spicatus	Alangium chinense	Artemisia chinensis	Schisandra rubriflora	Rhaponticum repens
Cluster ID: 13	Stauntonia chinensis	Brachystemma calycinum	Salvia flava
Cluster ID: 14	Ipomoea cairica	Hemidesmus indicus	Dioscorea futschauensis	Fimbristylis dichotoma
Cluster ID: 15	Stephania erecta	Stephania delavayi	Artemisia rupestris	Dysosma majoensis
Cluster ID: 16	Pinus yunnanensis	Corydalis ophiocarpa	Pachyrhizus erosus	Juniperus sabina	Syzygium samarangense	Campsis radicans	Cryptomeria japonica var. sinensis	Cyclocarya paliurus	Kleinhovia hospita	Polypodium vulgare	Rumex dentatus
Cluster ID: 17	Malva sylvestris	Croomia japonica	Magnolia champaca	Ustilaginoidea virens	Stephania elegans
Cluster ID: 18	Salvia splendens	Cosmos bipinnatus	Lagerstroemia speciosa	Sedum alfredii	Corydalis pallida	Thladiantha cordifolia	Parthenium hysterophorus	Tithonia diversifolia	Antirrhinum majus	Xanthoceras sorbifolium	Manihot esculenta	Polianthes tuberosa	Cestrum nocturnum	Piper laetispicum	Fordia cauliflora	Ligularia stenocephala	Betula ermanii	Acanthus ebracteatus	Caragana jubata	Centaurea cyanus	Coreopsis lanceolata
Cluster ID: 19	Phryma leptostachya	Tanacetum cinerariifolium	Anabasis aphylla	Millettia pinnata	Sapindus delavayi	Pieris japonica	Annona squamosa	Dryopteris austriaca	Illicium simonsii	Caloglossa leprieurii	Digenea simplex	Taxus mairei
Cluster ID: 20	Acer tataricum subsp. ginnala	Hosta sieboldiana	Phillyrea latifolia
Cluster ID: 21	Wibelia divaricata	Periploca calophylla	Colysis pothifolia	Parameria laevigata	Cordyceps militaris	Citrus nobilis
Cluster ID: 22	Eutrema japonicum	Rhododendron aureum	Reseda luteola
Cluster ID: 23	Rodgersia aesculifolia	Cedrus deodara	Pulsatilla dahurica	Pulsatilla cernua var. koreana	Dryopteris chrysocoma	Polygonum suffultum	Ardisia mamillata
Cluster ID: 24	Garcinia morella	Peperomia pellucida	Reboulia hemisphaerica	Macrothelypteris oligophlebia
Cluster ID: 25	Dioscorea tenuipes	Dioscorea japonica	Vaccinium bracteatum
Cluster ID: 26	Elaeis guineensis	Hylomecon japonica	Dianella ensifolia	Ligularia lapathifolia	Helleborus thibetanus
Cluster ID: 27	Veronica spuria	Pinus bungeana	Rhododendron seniavinii	Populus alba	Thermopsis lanceolata
Cluster ID: 28	Populus simonii	Primula malacoides	Adiantum caudatum	Senna sophera	Lygodium flexuosum	Phyllanthus urinaria
Cluster ID: 29	Dysoxylum hongkongense	Bruguiera gymnorhiza	Harrisonia perforata	Artabotrys hexapetalus	Veronica arvensis
Cluster ID: 30	Vincetoxicum stauntonii	Prunus yedoensis	Prunus serrulata	Balanophora japonica	Stuckenia pectinata	Pyrus betulifolia	Monotropa uniflora	Fritillaria walujewii	Prunus dulcis	Anacardium occidentale	Tephroseris kirilowii	Erysimum diffusum
Cluster ID: 31	Sorbaria sorbifolia	Leucaena leucocephala	Maesa perlaria	Alangium kurzii	Eleutherococcus giraldii	Schisandra lancifolia	Aconitum pendulum	Thunbergia grandiflora	Anredera cordifolia
Cluster ID: 32	Macrobrachium nipponense	Paulownia tomentosa	Alocasia cucullata
Cluster ID: 33	Sansevieria trifasciata	Isodon rosthornii	Dinetus racemosus	Debregeasia longifolia
Cluster ID: 34	Melia azedarach	Calcite	Curcuma phaeocaulis
Cluster ID: 35	Stephania longa	Canna indica	Isodon serra
Cluster ID: 36	Scabiosa comosa	Cremanthodium ellisii	Flemingia strobilifera	Physalis minima
Cluster ID: 37	Liriope spicata	Liriope muscari	Ophiopogon japonicus	Secale cereale
Cluster ID: 38	Persicaria hydropiper	Combretum indicum	Actinidia polygama	Apis cerana	Ulmus macrocarpa	Apis mellifera	Chelidonium majus
Cluster ID: 39	Persicaria lapathifolia	Actaea vaginata	Abutilon indicum
Cluster ID: 40	Elachista maculicerusella	Eminium
Cluster ID: 41	Bubalus bubalis	Iris lactea	Cyprinus carpio	Commelina communis	Prunus persica	Iris pallasii	Carpesium abrotanoides
Cluster ID: 42	Spiraea thunbergii	Equisetum palustre	Monachosorum flagellare	Tinospora sinensis	Angelica decurrens	Hydrangea paniculata	Bretschneidera sinensis	Nyctanthes arbor-tristis	Aconitum finetianum	Adenanthera pavonina	Phallus impudicus	Monachosorum henryi	Thermopsis alpina	Sphallerocarpus gracilis	Viburnum luzonicum	Aspidoscelis maxima	Rubus cochinchinensis	Illicium henryi
Cluster ID: 43	Corydalis ambigua	Caesalpinia crista	Corydalis remota
Cluster ID: 44	Clematis hexapetala	Picea koraiensis	Skimmia reevesiana	Alangium platanifolium	Geranium sibiricum
Cluster ID: 45	Thalictrum simplex	Thalictrum foetidum	Evolvulus alsinoides	Thalictrum ichangense	Berberis diaphana
Cluster ID: 46	Lycopodium casuarinoides	Magnolia laevifolia	Anemone flaccida
Cluster ID: 47	Fraxinus excelsior	Fraxinus chinensis	Narcissus tazetta	Bacopa monnieri	Momordica charantia
Cluster ID: 48	Solanum torvum	Lysimachia paridiformis	Lindera chunii	Shiraia bambusicola
Cluster ID: 49	Coprinopsis atramentaria	Toxicodendron sylvestre	Amaryllis minuta	Pisolithus tinctorius	Litsea glutinosa	Jacobaea cannabifolia	Crotalaria assamica
Cluster ID: 50	Senna obtusifolia	Senna tora	Calystegia hederacea	Frullania tamarisci	Peucedanum japonicum	Spinacia oleracea	Haliotis diversicolor	Vespertilio sinensis
Cluster ID: 51	Calla palustris	Macaca mulatta
