# Supplementary material for: Phenotype-oriented network analysis for discovering pharmacological effects of natural compounds
Source: Sci Rep. 2018 Aug 3;8:11667. doi: 10.1038/s41598-018-30138-w (PMC6076245; doi:10.1038/s41598-018-30138-w)
Supplement: Supplementary file 5 — Dataset 4 [file 41598_2018_30138_MOESM5_ESM.xlsx]

## Sheet: Merged result
Supplementary Data 4. Potential phenotypic effects of natural compounds (score threshold = 0.20)
Compound name	Synonym	SMILES	UMLS ID	Phenotype name	Score
(-)-Arctigenin	(3R,4R)-4-[(3,4-dimethoxyphenyl)methyl]-3-[(4-hydroxy-3-methoxyphenyl)methyl]oxolan-2-one	COc1ccc(cc1OC)C[C@H]2COC(=O)[C@@H]2Cc3ccc(c(c3)OC)O	C0007642	Cellulitis	0.9512
(-)-Arctigenin	(3R,4R)-4-[(3,4-dimethoxyphenyl)methyl]-3-[(4-hydroxy-3-methoxyphenyl)methyl]oxolan-2-one	COc1ccc(cc1OC)C[C@H]2COC(=O)[C@@H]2Cc3ccc(c(c3)OC)O	C0021400	Flu	0.7788
(-)-Arctigenin	(3R,4R)-4-[(3,4-dimethoxyphenyl)methyl]-3-[(4-hydroxy-3-methoxyphenyl)methyl]oxolan-2-one	COc1ccc(cc1OC)C[C@H]2COC(=O)[C@@H]2Cc3ccc(c(c3)OC)O	C0041296	Tuberculosis	0.7458
(-)-Arctigenin	(3R,4R)-4-[(3,4-dimethoxyphenyl)methyl]-3-[(4-hydroxy-3-methoxyphenyl)methyl]oxolan-2-one	COc1ccc(cc1OC)C[C@H]2COC(=O)[C@@H]2Cc3ccc(c(c3)OC)O	C0013604	Swelling	0.7363
(-)-Arctigenin	(3R,4R)-4-[(3,4-dimethoxyphenyl)methyl]-3-[(4-hydroxy-3-methoxyphenyl)methyl]oxolan-2-one	COc1ccc(cc1OC)C[C@H]2COC(=O)[C@@H]2Cc3ccc(c(c3)OC)O	C0015967	Fever	0.7306
(-)-Arctigenin	(3R,4R)-4-[(3,4-dimethoxyphenyl)methyl]-3-[(4-hydroxy-3-methoxyphenyl)methyl]oxolan-2-one	COc1ccc(cc1OC)C[C@H]2COC(=O)[C@@H]2Cc3ccc(c(c3)OC)O	C0037278	Skin infection	0.7122
(-)-Arctigenin	(3R,4R)-4-[(3,4-dimethoxyphenyl)methyl]-3-[(4-hydroxy-3-methoxyphenyl)methyl]oxolan-2-one	COc1ccc(cc1OC)C[C@H]2COC(=O)[C@@H]2Cc3ccc(c(c3)OC)O	C0009443	Cold	0.709
(-)-Arctigenin	(3R,4R)-4-[(3,4-dimethoxyphenyl)methyl]-3-[(4-hydroxy-3-methoxyphenyl)methyl]oxolan-2-one	COc1ccc(cc1OC)C[C@H]2COC(=O)[C@@H]2Cc3ccc(c(c3)OC)O	C0241705	Difficulty in urination	0.7067
(-)-Gambogic acid	Gambogic acid	CC(=CCC[C@@]1(C=CC2=C(C3=C(C(=C2O1)CC=C(C)C)O[C@@]45[C@H]6C[C@@H](C=C4C3=O)C(=O)[C@@]5(OC6(C)C)C/C=C(/C)\C(=O)O)O)C)C	C0006434	Burns	0.7417
(-)-Gambogic acid	Gambogic acid	CC(=CCC[C@@]1(C=CC2=C(C3=C(C(=C2O1)CC=C(C)C)O[C@@]45[C@H]6C[C@@H](C=C4C3=O)C(=O)[C@@]5(OC6(C)C)C/C=C(/C)\C(=O)O)O)C)C	C0013604	Swelling	0.7361
(-)-Gambogic acid	Gambogic acid	CC(=CCC[C@@]1(C=CC2=C(C3=C(C(=C2O1)CC=C(C)C)O[C@@]45[C@H]6C[C@@H](C=C4C3=O)C(=O)[C@@]5(OC6(C)C)C/C=C(/C)\C(=O)O)O)C)C	C0019080	Hemorrhage	0.7356
(-)-Menthone	Menthone	C[C@@H]1CC[C@H](C(=O)C1)C(C)C	C0019825	Hoarse voice	0.8999
(-)-Menthone	Menthone	C[C@@H]1CC[C@H](C(=O)C1)C(C)C	C0242429	Sorethroat	0.8746
(-)-Menthone	Menthone	C[C@@H]1CC[C@H](C(=O)C1)C(C)C	C0038990	Perspiration	0.8361
(-)-Menthone	Menthone	C[C@@H]1CC[C@H](C(=O)C1)C(C)C	C0149745	Oral Ulcer	0.7853
(-)-Menthone	Menthone	C[C@@H]1CC[C@H](C(=O)C1)C(C)C	C0021400	Flu	0.779
(-)-Menthone	Menthone	C[C@@H]1CC[C@H](C(=O)C1)C(C)C	C0042963	Vomiting	0.7702
(-)-Menthone	Menthone	C[C@@H]1CC[C@H](C(=O)C1)C(C)C	C0018681	Head ache	0.7663
(-)-Menthone	Menthone	C[C@@H]1CC[C@H](C(=O)C1)C(C)C	C0011206	Delirium	0.7581
(-)-Menthone	Menthone	C[C@@H]1CC[C@H](C(=O)C1)C(C)C	C0015230	Rash	0.7535
(-)-Menthone	Menthone	C[C@@H]1CC[C@H](C(=O)C1)C(C)C	C1457887	Symptom, NOS	0.7532
(-)-Menthone	Menthone	C[C@@H]1CC[C@H](C(=O)C1)C(C)C	C0042109	Urticaria	0.753
(-)-Menthone	Menthone	C[C@@H]1CC[C@H](C(=O)C1)C(C)C	C0003564	Aphonia	0.7518
(-)-Menthone	Menthone	C[C@@H]1CC[C@H](C(=O)C1)C(C)C	C0025007	Measles	0.7355
(-)-Menthone	Menthone	C[C@@H]1CC[C@H](C(=O)C1)C(C)C	C0015967	Fever	0.7328
(-)-Menthone	Menthone	C[C@@H]1CC[C@H](C(=O)C1)C(C)C	C0031350	inflammation throat	0.7267
(-)-Menthone	Menthone	C[C@@H]1CC[C@H](C(=O)C1)C(C)C	C0085593	Chills	0.7153
(-)-Menthone	Menthone	C[C@@H]1CC[C@H](C(=O)C1)C(C)C	C0040460	Toothache	0.7115
(-)-Menthone	Menthone	C[C@@H]1CC[C@H](C(=O)C1)C(C)C	C0009443	Cold	0.7099
(+)-Usnic acid	(9bR)-2,6-diacetyl-3,7,9-trihydroxy-8,9b-dimethyldibenzofuran-1-one	Cc1c(c(c2c(c1O)C3(C(=CC(=O)C(C3=O)C(=O)C)O2)C)C(=O)C)O	C0025874	Metrorrhagia	0.8863
(+)-Usnic acid	(9bR)-2,6-diacetyl-3,7,9-trihydroxy-8,9b-dimethyldibenzofuran-1-one	Cc1c(c(c2c(c1O)C3(C(=CC(=O)C(C3=O)C(=O)C)O2)C)C(=O)C)O	C0019080	Hemorrhage	0.8151
(+)-Usnic acid	(9bR)-2,6-diacetyl-3,7,9-trihydroxy-8,9b-dimethyldibenzofuran-1-one	Cc1c(c(c2c(c1O)C3(C(=CC(=O)C(C3=O)C(=O)C)O2)C)C(=O)C)O	C0010200	Coughing	0.8121
(+)-Usnic acid	(9bR)-2,6-diacetyl-3,7,9-trihydroxy-8,9b-dimethyldibenzofuran-1-one	Cc1c(c(c2c(c1O)C3(C(=CC(=O)C(C3=O)C(=O)C)O2)C)C(=O)C)O	C0042963	Vomiting	0.794
(+)-Usnic acid	(9bR)-2,6-diacetyl-3,7,9-trihydroxy-8,9b-dimethyldibenzofuran-1-one	Cc1c(c(c2c(c1O)C3(C(=CC(=O)C(C3=O)C(=O)C)O2)C)C(=O)C)O	C0013404	Dyspnea	0.7738
(+)-Usnic acid	(9bR)-2,6-diacetyl-3,7,9-trihydroxy-8,9b-dimethyldibenzofuran-1-one	Cc1c(c(c2c(c1O)C3(C(=CC(=O)C(C3=O)C(=O)C)O2)C)C(=O)C)O	C0018681	Head ache	0.76
(+)-Usnic acid	(9bR)-2,6-diacetyl-3,7,9-trihydroxy-8,9b-dimethyldibenzofuran-1-one	Cc1c(c(c2c(c1O)C3(C(=CC(=O)C(C3=O)C(=O)C)O2)C)C(=O)C)O	C0024530	Malaria	0.758
(+)-Usnic acid	(9bR)-2,6-diacetyl-3,7,9-trihydroxy-8,9b-dimethyldibenzofuran-1-one	Cc1c(c(c2c(c1O)C3(C(=CC(=O)C(C3=O)C(=O)C)O2)C)C(=O)C)O	C0028643	Numbness	0.7509
(+)-Usnic acid	(9bR)-2,6-diacetyl-3,7,9-trihydroxy-8,9b-dimethyldibenzofuran-1-one	Cc1c(c(c2c(c1O)C3(C(=CC(=O)C(C3=O)C(=O)C)O2)C)C(=O)C)O	C0016658	Fracture	0.7485
(+)-Usnic acid	(9bR)-2,6-diacetyl-3,7,9-trihydroxy-8,9b-dimethyldibenzofuran-1-one	Cc1c(c(c2c(c1O)C3(C(=CC(=O)C(C3=O)C(=O)C)O2)C)C(=O)C)O	C0041296	Tuberculosis	0.7449
(+)-Usnic acid	(9bR)-2,6-diacetyl-3,7,9-trihydroxy-8,9b-dimethyldibenzofuran-1-one	Cc1c(c(c2c(c1O)C3(C(=CC(=O)C(C3=O)C(=O)C)O2)C)C(=O)C)O	C0018926	Haematemesis	0.7229
(+)-Usnic acid	(9bR)-2,6-diacetyl-3,7,9-trihydroxy-8,9b-dimethyldibenzofuran-1-one	Cc1c(c(c2c(c1O)C3(C(=CC(=O)C(C3=O)C(=O)C)O2)C)C(=O)C)O	C0039082	Syndrome	0.7171
(+)-Usnic acid	(9bR)-2,6-diacetyl-3,7,9-trihydroxy-8,9b-dimethyldibenzofuran-1-one	Cc1c(c(c2c(c1O)C3(C(=CC(=O)C(C3=O)C(=O)C)O2)C)C(=O)C)O	C0017181	Gastrointestinal Hemorrhage	0.2157
(2beta,5beta,8alpha,9beta,10alpha,13alpha,15alpha)-15-Hydroxy-2-{[2-O-(3-methylbutanoyl)-3,4-di-O-sulfo-beta-D-glucopyranosyl]oxy}kaur-16-ene-18,19-dioic acid	Carboxyatractyloside	CC(CC(=O)O[C@H]1[C@@H](O[C@@H]([C@H]([C@@H]1OS(=O)(=O)O)OS(=O)(=O)O)CO)O[C@@H]2C[C@@]([C@@H]3[C@@](C2)([C@H]4[C@@]5([C@H](C(=C)[C@@H](C5)CC4)O)CC3)C)(C(=O)O)C(=O)O)C	C0033774	Itching	0.9912
(2beta,5beta,8alpha,9beta,10alpha,13alpha,15alpha)-15-Hydroxy-2-{[2-O-(3-methylbutanoyl)-3,4-di-O-sulfo-beta-D-glucopyranosyl]oxy}kaur-16-ene-18,19-dioic acid	Carboxyatractyloside	CC(CC(=O)O[C@H]1[C@@H](O[C@@H]([C@H]([C@@H]1OS(=O)(=O)O)OS(=O)(=O)O)CO)O[C@@H]2C[C@@]([C@@H]3[C@@](C2)([C@H]4[C@@]5([C@H](C(=C)[C@@H](C5)CC4)O)CC3)C)(C(=O)O)C(=O)O)C	C0018681	Head ache	0.9882
(2beta,5beta,8alpha,9beta,10alpha,13alpha,15alpha)-15-Hydroxy-2-{[2-O-(3-methylbutanoyl)-3,4-di-O-sulfo-beta-D-glucopyranosyl]oxy}kaur-16-ene-18,19-dioic acid	Carboxyatractyloside	CC(CC(=O)O[C@H]1[C@@H](O[C@@H]([C@H]([C@@H]1OS(=O)(=O)O)OS(=O)(=O)O)CO)O[C@@H]2C[C@@]([C@@H]3[C@@](C2)([C@H]4[C@@]5([C@H](C(=C)[C@@H](C5)CC4)O)CC3)C)(C(=O)O)C(=O)O)C	C0027424	Nasal congestion	0.9301
(2beta,5beta,8alpha,9beta,10alpha,13alpha,15alpha)-15-Hydroxy-2-{[2-O-(3-methylbutanoyl)-3,4-di-O-sulfo-beta-D-glucopyranosyl]oxy}kaur-16-ene-18,19-dioic acid	Carboxyatractyloside	CC(CC(=O)O[C@H]1[C@@H](O[C@@H]([C@H]([C@@H]1OS(=O)(=O)O)OS(=O)(=O)O)CO)O[C@@H]2C[C@@]([C@@H]3[C@@](C2)([C@H]4[C@@]5([C@H](C(=C)[C@@H](C5)CC4)O)CC3)C)(C(=O)O)C(=O)O)C	C0038990	Perspiration	0.8339
(2beta,5beta,8alpha,9beta,10alpha,13alpha,15alpha)-15-Hydroxy-2-{[2-O-(3-methylbutanoyl)-3,4-di-O-sulfo-beta-D-glucopyranosyl]oxy}kaur-16-ene-18,19-dioic acid	Carboxyatractyloside	CC(CC(=O)O[C@H]1[C@@H](O[C@@H]([C@H]([C@@H]1OS(=O)(=O)O)OS(=O)(=O)O)CO)O[C@@H]2C[C@@]([C@@H]3[C@@](C2)([C@H]4[C@@]5([C@H](C(=C)[C@@H](C5)CC4)O)CC3)C)(C(=O)O)C(=O)O)C	C0027429	Nasal Obstruction	0.8304
(2beta,5beta,8alpha,9beta,10alpha,13alpha,15alpha)-15-Hydroxy-2-{[2-O-(3-methylbutanoyl)-3,4-di-O-sulfo-beta-D-glucopyranosyl]oxy}kaur-16-ene-18,19-dioic acid	Carboxyatractyloside	CC(CC(=O)O[C@H]1[C@@H](O[C@@H]([C@H]([C@@H]1OS(=O)(=O)O)OS(=O)(=O)O)CO)O[C@@H]2C[C@@]([C@@H]3[C@@](C2)([C@H]4[C@@]5([C@H](C(=C)[C@@H](C5)CC4)O)CC3)C)(C(=O)O)C(=O)O)C	C2607914	Allergic Rhinitis	0.8074
(2beta,5beta,8alpha,9beta,10alpha,13alpha,15alpha)-15-Hydroxy-2-{[2-O-(3-methylbutanoyl)-3,4-di-O-sulfo-beta-D-glucopyranosyl]oxy}kaur-16-ene-18,19-dioic acid	Carboxyatractyloside	CC(CC(=O)O[C@H]1[C@@H](O[C@@H]([C@H]([C@@H]1OS(=O)(=O)O)OS(=O)(=O)O)CO)O[C@@H]2C[C@@]([C@@H]3[C@@](C2)([C@H]4[C@@]5([C@H](C(=C)[C@@H](C5)CC4)O)CC3)C)(C(=O)O)C(=O)O)C	C0035436	Rheumatic Arthritis	0.7954
(2beta,5beta,8alpha,9beta,10alpha,13alpha,15alpha)-15-Hydroxy-2-{[2-O-(3-methylbutanoyl)-3,4-di-O-sulfo-beta-D-glucopyranosyl]oxy}kaur-16-ene-18,19-dioic acid	Carboxyatractyloside	CC(CC(=O)O[C@H]1[C@@H](O[C@@H]([C@H]([C@@H]1OS(=O)(=O)O)OS(=O)(=O)O)CO)O[C@@H]2C[C@@]([C@@H]3[C@@](C2)([C@H]4[C@@]5([C@H](C(=C)[C@@H](C5)CC4)O)CC3)C)(C(=O)O)C(=O)O)C	C0039082	Syndrome	0.7796
(2beta,5beta,8alpha,9beta,10alpha,13alpha,15alpha)-15-Hydroxy-2-{[2-O-(3-methylbutanoyl)-3,4-di-O-sulfo-beta-D-glucopyranosyl]oxy}kaur-16-ene-18,19-dioic acid	Carboxyatractyloside	CC(CC(=O)O[C@H]1[C@@H](O[C@@H]([C@H]([C@@H]1OS(=O)(=O)O)OS(=O)(=O)O)CO)O[C@@H]2C[C@@]([C@@H]3[C@@](C2)([C@H]4[C@@]5([C@H](C(=C)[C@@H](C5)CC4)O)CC3)C)(C(=O)O)C(=O)O)C	C0029882	Otitis Media	0.7772
(2beta,5beta,8alpha,9beta,10alpha,13alpha,15alpha)-15-Hydroxy-2-{[2-O-(3-methylbutanoyl)-3,4-di-O-sulfo-beta-D-glucopyranosyl]oxy}kaur-16-ene-18,19-dioic acid	Carboxyatractyloside	CC(CC(=O)O[C@H]1[C@@H](O[C@@H]([C@H]([C@@H]1OS(=O)(=O)O)OS(=O)(=O)O)CO)O[C@@H]2C[C@@]([C@@H]3[C@@](C2)([C@H]4[C@@]5([C@H](C(=C)[C@@H](C5)CC4)O)CC3)C)(C(=O)O)C(=O)O)C	C0038454	Stroke	0.773
(2beta,5beta,8alpha,9beta,10alpha,13alpha,15alpha)-15-Hydroxy-2-{[2-O-(3-methylbutanoyl)-3,4-di-O-sulfo-beta-D-glucopyranosyl]oxy}kaur-16-ene-18,19-dioic acid	Carboxyatractyloside	CC(CC(=O)O[C@H]1[C@@H](O[C@@H]([C@H]([C@@H]1OS(=O)(=O)O)OS(=O)(=O)O)CO)O[C@@H]2C[C@@]([C@@H]3[C@@](C2)([C@H]4[C@@]5([C@H](C(=C)[C@@H](C5)CC4)O)CC3)C)(C(=O)O)C(=O)O)C	C0393735	Syndrome, Headache	0.7694
(2beta,5beta,8alpha,9beta,10alpha,13alpha,15alpha)-15-Hydroxy-2-{[2-O-(3-methylbutanoyl)-3,4-di-O-sulfo-beta-D-glucopyranosyl]oxy}kaur-16-ene-18,19-dioic acid	Carboxyatractyloside	CC(CC(=O)O[C@H]1[C@@H](O[C@@H]([C@H]([C@@H]1OS(=O)(=O)O)OS(=O)(=O)O)CO)O[C@@H]2C[C@@]([C@@H]3[C@@](C2)([C@H]4[C@@]5([C@H](C(=C)[C@@H](C5)CC4)O)CC3)C)(C(=O)O)C(=O)O)C	C0023343	Leprosy	0.7595
(2beta,5beta,8alpha,9beta,10alpha,13alpha,15alpha)-15-Hydroxy-2-{[2-O-(3-methylbutanoyl)-3,4-di-O-sulfo-beta-D-glucopyranosyl]oxy}kaur-16-ene-18,19-dioic acid	Carboxyatractyloside	CC(CC(=O)O[C@H]1[C@@H](O[C@@H]([C@H]([C@@H]1OS(=O)(=O)O)OS(=O)(=O)O)CO)O[C@@H]2C[C@@]([C@@H]3[C@@](C2)([C@H]4[C@@]5([C@H](C(=C)[C@@H](C5)CC4)O)CC3)C)(C(=O)O)C(=O)O)C	C0014591	Epistaxis	0.7569
(2beta,5beta,8alpha,9beta,10alpha,13alpha,15alpha)-15-Hydroxy-2-{[2-O-(3-methylbutanoyl)-3,4-di-O-sulfo-beta-D-glucopyranosyl]oxy}kaur-16-ene-18,19-dioic acid	Carboxyatractyloside	CC(CC(=O)O[C@H]1[C@@H](O[C@@H]([C@H]([C@@H]1OS(=O)(=O)O)OS(=O)(=O)O)CO)O[C@@H]2C[C@@]([C@@H]3[C@@](C2)([C@H]4[C@@]5([C@H](C(=C)[C@@H](C5)CC4)O)CC3)C)(C(=O)O)C(=O)O)C	C0015230	Rash	0.7536
(2beta,5beta,8alpha,9beta,10alpha,13alpha,15alpha)-15-Hydroxy-2-{[2-O-(3-methylbutanoyl)-3,4-di-O-sulfo-beta-D-glucopyranosyl]oxy}kaur-16-ene-18,19-dioic acid	Carboxyatractyloside	CC(CC(=O)O[C@H]1[C@@H](O[C@@H]([C@H]([C@@H]1OS(=O)(=O)O)OS(=O)(=O)O)CO)O[C@@H]2C[C@@]([C@@H]3[C@@](C2)([C@H]4[C@@]5([C@H](C(=C)[C@@H](C5)CC4)O)CC3)C)(C(=O)O)C(=O)O)C	C0042109	Urticaria	0.7534
(2beta,5beta,8alpha,9beta,10alpha,13alpha,15alpha)-15-Hydroxy-2-{[2-O-(3-methylbutanoyl)-3,4-di-O-sulfo-beta-D-glucopyranosyl]oxy}kaur-16-ene-18,19-dioic acid	Carboxyatractyloside	CC(CC(=O)O[C@H]1[C@@H](O[C@@H]([C@H]([C@@H]1OS(=O)(=O)O)OS(=O)(=O)O)CO)O[C@@H]2C[C@@]([C@@H]3[C@@](C2)([C@H]4[C@@]5([C@H](C(=C)[C@@H](C5)CC4)O)CC3)C)(C(=O)O)C(=O)O)C	C0162429	Deficiency	0.7532
(2beta,5beta,8alpha,9beta,10alpha,13alpha,15alpha)-15-Hydroxy-2-{[2-O-(3-methylbutanoyl)-3,4-di-O-sulfo-beta-D-glucopyranosyl]oxy}kaur-16-ene-18,19-dioic acid	Carboxyatractyloside	CC(CC(=O)O[C@H]1[C@@H](O[C@@H]([C@H]([C@@H]1OS(=O)(=O)O)OS(=O)(=O)O)CO)O[C@@H]2C[C@@]([C@@H]3[C@@](C2)([C@H]4[C@@]5([C@H](C(=C)[C@@H](C5)CC4)O)CC3)C)(C(=O)O)C(=O)O)C	C0013595	Eczema	0.7517
(2beta,5beta,8alpha,9beta,10alpha,13alpha,15alpha)-15-Hydroxy-2-{[2-O-(3-methylbutanoyl)-3,4-di-O-sulfo-beta-D-glucopyranosyl]oxy}kaur-16-ene-18,19-dioic acid	Carboxyatractyloside	CC(CC(=O)O[C@H]1[C@@H](O[C@@H]([C@H]([C@@H]1OS(=O)(=O)O)OS(=O)(=O)O)CO)O[C@@H]2C[C@@]([C@@H]3[C@@](C2)([C@H]4[C@@]5([C@H](C(=C)[C@@H](C5)CC4)O)CC3)C)(C(=O)O)C(=O)O)C	C0028643	Numbness	0.7507
(2beta,5beta,8alpha,9beta,10alpha,13alpha,15alpha)-15-Hydroxy-2-{[2-O-(3-methylbutanoyl)-3,4-di-O-sulfo-beta-D-glucopyranosyl]oxy}kaur-16-ene-18,19-dioic acid	Carboxyatractyloside	CC(CC(=O)O[C@H]1[C@@H](O[C@@H]([C@H]([C@@H]1OS(=O)(=O)O)OS(=O)(=O)O)CO)O[C@@H]2C[C@@]([C@@H]3[C@@](C2)([C@H]4[C@@]5([C@H](C(=C)[C@@H](C5)CC4)O)CC3)C)(C(=O)O)C(=O)O)C	C0037199	Sinusitis	0.7388
(2beta,5beta,8alpha,9beta,10alpha,13alpha,15alpha)-15-Hydroxy-2-{[2-O-(3-methylbutanoyl)-3,4-di-O-sulfo-beta-D-glucopyranosyl]oxy}kaur-16-ene-18,19-dioic acid	Carboxyatractyloside	CC(CC(=O)O[C@H]1[C@@H](O[C@@H]([C@H]([C@@H]1OS(=O)(=O)O)OS(=O)(=O)O)CO)O[C@@H]2C[C@@]([C@@H]3[C@@](C2)([C@H]4[C@@]5([C@H](C(=C)[C@@H](C5)CC4)O)CC3)C)(C(=O)O)C(=O)O)C	C0014544	Epilepsy	0.7387
(2beta,5beta,8alpha,9beta,10alpha,13alpha,15alpha)-15-Hydroxy-2-{[2-O-(3-methylbutanoyl)-3,4-di-O-sulfo-beta-D-glucopyranosyl]oxy}kaur-16-ene-18,19-dioic acid	Carboxyatractyloside	CC(CC(=O)O[C@H]1[C@@H](O[C@@H]([C@H]([C@@H]1OS(=O)(=O)O)OS(=O)(=O)O)CO)O[C@@H]2C[C@@]([C@@H]3[C@@](C2)([C@H]4[C@@]5([C@H](C(=C)[C@@H](C5)CC4)O)CC3)C)(C(=O)O)C(=O)O)C	C0003864	Arthritis	0.7331
(2beta,5beta,8alpha,9beta,10alpha,13alpha,15alpha)-15-Hydroxy-2-{[2-O-(3-methylbutanoyl)-3,4-di-O-sulfo-beta-D-glucopyranosyl]oxy}kaur-16-ene-18,19-dioic acid	Carboxyatractyloside	CC(CC(=O)O[C@H]1[C@@H](O[C@@H]([C@H]([C@@H]1OS(=O)(=O)O)OS(=O)(=O)O)CO)O[C@@H]2C[C@@]([C@@H]3[C@@](C2)([C@H]4[C@@]5([C@H](C(=C)[C@@H](C5)CC4)O)CC3)C)(C(=O)O)C(=O)O)C	C0015469	Facial paralysis	0.7324
(2beta,5beta,8alpha,9beta,10alpha,13alpha,15alpha)-15-Hydroxy-2-{[2-O-(3-methylbutanoyl)-3,4-di-O-sulfo-beta-D-glucopyranosyl]oxy}kaur-16-ene-18,19-dioic acid	Carboxyatractyloside	CC(CC(=O)O[C@H]1[C@@H](O[C@@H]([C@H]([C@@H]1OS(=O)(=O)O)OS(=O)(=O)O)CO)O[C@@H]2C[C@@]([C@@H]3[C@@](C2)([C@H]4[C@@]5([C@H](C(=C)[C@@H](C5)CC4)O)CC3)C)(C(=O)O)C(=O)O)C	C0013369	Dysentery	0.7292
(2beta,5beta,8alpha,9beta,10alpha,13alpha,15alpha)-15-Hydroxy-2-{[2-O-(3-methylbutanoyl)-3,4-di-O-sulfo-beta-D-glucopyranosyl]oxy}kaur-16-ene-18,19-dioic acid	Carboxyatractyloside	CC(CC(=O)O[C@H]1[C@@H](O[C@@H]([C@H]([C@@H]1OS(=O)(=O)O)OS(=O)(=O)O)CO)O[C@@H]2C[C@@]([C@@H]3[C@@](C2)([C@H]4[C@@]5([C@H](C(=C)[C@@H](C5)CC4)O)CC3)C)(C(=O)O)C(=O)O)C	C0009443	Cold	0.729
(2beta,5beta,8alpha,9beta,10alpha,13alpha,15alpha)-15-Hydroxy-2-{[2-O-(3-methylbutanoyl)-3,4-di-O-sulfo-beta-D-glucopyranosyl]oxy}kaur-16-ene-18,19-dioic acid	Carboxyatractyloside	CC(CC(=O)O[C@H]1[C@@H](O[C@@H]([C@H]([C@@H]1OS(=O)(=O)O)OS(=O)(=O)O)CO)O[C@@H]2C[C@@]([C@@H]3[C@@](C2)([C@H]4[C@@]5([C@H](C(=C)[C@@H](C5)CC4)O)CC3)C)(C(=O)O)C(=O)O)C	C0015967	Fever	0.7285
(2beta,5beta,8alpha,9beta,10alpha,13alpha,15alpha)-15-Hydroxy-2-{[2-O-(3-methylbutanoyl)-3,4-di-O-sulfo-beta-D-glucopyranosyl]oxy}kaur-16-ene-18,19-dioic acid	Carboxyatractyloside	CC(CC(=O)O[C@H]1[C@@H](O[C@@H]([C@H]([C@@H]1OS(=O)(=O)O)OS(=O)(=O)O)CO)O[C@@H]2C[C@@]([C@@H]3[C@@](C2)([C@H]4[C@@]5([C@H](C(=C)[C@@H](C5)CC4)O)CC3)C)(C(=O)O)C(=O)O)C	C0036572	Convulsion	0.7266
(2beta,5beta,8alpha,9beta,10alpha,13alpha,15alpha)-15-Hydroxy-2-{[2-O-(3-methylbutanoyl)-3,4-di-O-sulfo-beta-D-glucopyranosyl]oxy}kaur-16-ene-18,19-dioic acid	Carboxyatractyloside	CC(CC(=O)O[C@H]1[C@@H](O[C@@H]([C@H]([C@@H]1OS(=O)(=O)O)OS(=O)(=O)O)CO)O[C@@H]2C[C@@]([C@@H]3[C@@](C2)([C@H]4[C@@]5([C@H](C(=C)[C@@H](C5)CC4)O)CC3)C)(C(=O)O)C(=O)O)C	C0036396	Sciatica	0.7231
(2beta,5beta,8alpha,9beta,10alpha,13alpha,15alpha)-15-Hydroxy-2-{[2-O-(3-methylbutanoyl)-3,4-di-O-sulfo-beta-D-glucopyranosyl]oxy}kaur-16-ene-18,19-dioic acid	Carboxyatractyloside	CC(CC(=O)O[C@H]1[C@@H](O[C@@H]([C@H]([C@@H]1OS(=O)(=O)O)OS(=O)(=O)O)CO)O[C@@H]2C[C@@]([C@@H]3[C@@](C2)([C@H]4[C@@]5([C@H](C(=C)[C@@H](C5)CC4)O)CC3)C)(C(=O)O)C(=O)O)C	C0009917	Contracture	0.7201
(2S,3R,4S,5R,11S,12S)-7-Amino-2-(hydroxymethyl)-10,13,15-trioxa-6,8-diazapentacyclo[7.4.1.1~3,12~.0~5,11~.0~5,14~]pentadec-7-ene-2,4,12-triol	4,9-Anhydrotetrodotoxin	C([C@]1([C@H]2[C@H]([C@@]34[C@H]5[C@@](O2)(OC1C3C(O5)N=C(N4)N)O)O)O)O	C0013604	Swelling	0.7361
(5R,5aS,9R)-9-Hydroxy-5-(3,4,5-trimethoxyphenyl)-5,8,8a,9-tetrahydrofuro[3',4':6,7]naphtho[2,3-d][1,3]dioxol-6(5aH)-one	picropodophyllin	COc1cc(cc(c1OC)OC)[C@@H]2c3cc4c(cc3[C@@H](C5[C@H]2C(=O)OC5)O)OCO4	C0242429	Sorethroat	0.8741
(5R,5aS,9R)-9-Hydroxy-5-(3,4,5-trimethoxyphenyl)-5,8,8a,9-tetrahydrofuro[3',4':6,7]naphtho[2,3-d][1,3]dioxol-6(5aH)-one	picropodophyllin	COc1cc(cc(c1OC)OC)[C@@H]2c3cc4c(cc3[C@@H](C5[C@H]2C(=O)OC5)O)OCO4	C0013604	Swelling	0.8335
(5R,5aS,9R)-9-Hydroxy-5-(3,4,5-trimethoxyphenyl)-5,8,8a,9-tetrahydrofuro[3',4':6,7]naphtho[2,3-d][1,3]dioxol-6(5aH)-one	picropodophyllin	COc1cc(cc(c1OC)OC)[C@@H]2c3cc4c(cc3[C@@H](C5[C@H]2C(=O)OC5)O)OCO4	C0042963	Vomiting	0.7938
(5R,5aS,9R)-9-Hydroxy-5-(3,4,5-trimethoxyphenyl)-5,8,8a,9-tetrahydrofuro[3',4':6,7]naphtho[2,3-d][1,3]dioxol-6(5aH)-one	picropodophyllin	COc1cc(cc(c1OC)OC)[C@@H]2c3cc4c(cc3[C@@H](C5[C@H]2C(=O)OC5)O)OCO4	C0003862	Pain in joint	0.7882
(5R,5aS,9R)-9-Hydroxy-5-(3,4,5-trimethoxyphenyl)-5,8,8a,9-tetrahydrofuro[3',4':6,7]naphtho[2,3-d][1,3]dioxol-6(5aH)-one	picropodophyllin	COc1cc(cc(c1OC)OC)[C@@H]2c3cc4c(cc3[C@@H](C5[C@H]2C(=O)OC5)O)OCO4	C0009938	Bruise	0.7463
(5R,5aS,9R)-9-Hydroxy-5-(3,4,5-trimethoxyphenyl)-5,8,8a,9-tetrahydrofuro[3',4':6,7]naphtho[2,3-d][1,3]dioxol-6(5aH)-one	picropodophyllin	COc1cc(cc(c1OC)OC)[C@@H]2c3cc4c(cc3[C@@H](C5[C@H]2C(=O)OC5)O)OCO4	C0018021	Goiter	0.7457
(5R,5aS,9R)-9-Hydroxy-5-(3,4,5-trimethoxyphenyl)-5,8,8a,9-tetrahydrofuro[3',4':6,7]naphtho[2,3-d][1,3]dioxol-6(5aH)-one	picropodophyllin	COc1cc(cc(c1OC)OC)[C@@H]2c3cc4c(cc3[C@@H](C5[C@H]2C(=O)OC5)O)OCO4	C0041296	Tuberculosis	0.7449
(5R,5aS,9R)-9-Hydroxy-5-(3,4,5-trimethoxyphenyl)-5,8,8a,9-tetrahydrofuro[3',4':6,7]naphtho[2,3-d][1,3]dioxol-6(5aH)-one	picropodophyllin	COc1cc(cc(c1OC)OC)[C@@H]2c3cc4c(cc3[C@@H](C5[C@H]2C(=O)OC5)O)OCO4	C0015672	Fatigue	0.7333
(5R,5aS,9R)-9-Hydroxy-5-(3,4,5-trimethoxyphenyl)-5,8,8a,9-tetrahydrofuro[3',4':6,7]naphtho[2,3-d][1,3]dioxol-6(5aH)-one	picropodophyllin	COc1cc(cc(c1OC)OC)[C@@H]2c3cc4c(cc3[C@@H](C5[C@H]2C(=O)OC5)O)OCO4	C0018926	Haematemesis	0.7187
(5R,5aS,9R)-9-Hydroxy-5-(3,4,5-trimethoxyphenyl)-5,8,8a,9-tetrahydrofuro[3',4':6,7]naphtho[2,3-d][1,3]dioxol-6(5aH)-one	picropodophyllin	COc1cc(cc(c1OC)OC)[C@@H]2c3cc4c(cc3[C@@H](C5[C@H]2C(=O)OC5)O)OCO4	C0039082	Syndrome	0.7184
(5R,5aS,9R)-9-Hydroxy-5-(3,4,5-trimethoxyphenyl)-5,8,8a,9-tetrahydrofuro[3',4':6,7]naphtho[2,3-d][1,3]dioxol-6(5aH)-one	picropodophyllin	COc1cc(cc(c1OC)OC)[C@@H]2c3cc4c(cc3[C@@H](C5[C@H]2C(=O)OC5)O)OCO4	C0004093	Weakness	0.7169
beta-Estradiol	Estradiol	C[C@]12CC[C@@H]3c4ccc(cc4CC[C@H]3[C@@H]1CC[C@@H]2O)O	C0025874	Metrorrhagia	0.8775
beta-Estradiol	Estradiol	C[C@]12CC[C@@H]3c4ccc(cc4CC[C@H]3[C@@H]1CC[C@@H]2O)O	C0042963	Vomiting	0.7974
beta-Estradiol	Estradiol	C[C@]12CC[C@@H]3c4ccc(cc4CC[C@H]3[C@@H]1CC[C@@H]2O)O	C0007642	Cellulitis	0.7833
beta-Estradiol	Estradiol	C[C@]12CC[C@@H]3c4ccc(cc4CC[C@H]3[C@@H]1CC[C@@H]2O)O	C0019080	Hemorrhage	0.7658
beta-Estradiol	Estradiol	C[C@]12CC[C@@H]3c4ccc(cc4CC[C@H]3[C@@H]1CC[C@@H]2O)O	C1457887	Symptom, NOS	0.7651
beta-Estradiol	Estradiol	C[C@]12CC[C@@H]3c4ccc(cc4CC[C@H]3[C@@H]1CC[C@@H]2O)O	C0028643	Numbness	0.7507
beta-Estradiol	Estradiol	C[C@]12CC[C@@H]3c4ccc(cc4CC[C@H]3[C@@H]1CC[C@@H]2O)O	C0011991	Diarrhea	0.7469
beta-Estradiol	Estradiol	C[C@]12CC[C@@H]3c4ccc(cc4CC[C@H]3[C@@H]1CC[C@@H]2O)O	C0041296	Tuberculosis	0.7448
beta-Estradiol	Estradiol	C[C@]12CC[C@@H]3c4ccc(cc4CC[C@H]3[C@@H]1CC[C@@H]2O)O	C0270327	ENURESIS, NOCTURNAL, 1	0.7402
beta-Estradiol	Estradiol	C[C@]12CC[C@@H]3c4ccc(cc4CC[C@H]3[C@@H]1CC[C@@H]2O)O	C0013369	Dysentery	0.7299
beta-Estradiol	Estradiol	C[C@]12CC[C@@H]3c4ccc(cc4CC[C@H]3[C@@H]1CC[C@@H]2O)O	C0011053	Deafness	0.7292
beta-Estradiol	Estradiol	C[C@]12CC[C@@H]3c4ccc(cc4CC[C@H]3[C@@H]1CC[C@@H]2O)O	C0242350	Impotence	0.723
beta-Estradiol	Estradiol	C[C@]12CC[C@@H]3c4ccc(cc4CC[C@H]3[C@@H]1CC[C@@H]2O)O	C0018926	Haematemesis	0.7198
beta-Estradiol	Estradiol	C[C@]12CC[C@@H]3c4ccc(cc4CC[C@H]3[C@@H]1CC[C@@H]2O)O	C0039082	Syndrome	0.7163
beta-Estradiol	Estradiol	C[C@]12CC[C@@H]3c4ccc(cc4CC[C@H]3[C@@H]1CC[C@@H]2O)O	C0229992	mental	0.7053
beta-Estradiol	Estradiol	C[C@]12CC[C@@H]3c4ccc(cc4CC[C@H]3[C@@H]1CC[C@@H]2O)O	C0013911	Emaciation	0.7004
1-(2,4-Dihydroxyphenyl)-3-(4-hydroxyphenyl)-2-propen-1-one	Isoliquiritigenin	c1cc(ccc1C=CC(=O)c2ccc(cc2O)O)O	C0242429	Sorethroat	0.8743
1-(2,4-Dihydroxyphenyl)-3-(4-hydroxyphenyl)-2-propen-1-one	Isoliquiritigenin	c1cc(ccc1C=CC(=O)c2ccc(cc2O)O)O	C0085593	Chills	0.8233
1-(2,4-Dihydroxyphenyl)-3-(4-hydroxyphenyl)-2-propen-1-one	Isoliquiritigenin	c1cc(ccc1C=CC(=O)c2ccc(cc2O)O)O	C0018965	Haematuria	0.7988
1-(2,4-Dihydroxyphenyl)-3-(4-hydroxyphenyl)-2-propen-1-one	Isoliquiritigenin	c1cc(ccc1C=CC(=O)c2ccc(cc2O)O)O	C0013604	Swelling	0.7587
1-(2,4-Dihydroxyphenyl)-3-(4-hydroxyphenyl)-2-propen-1-one	Isoliquiritigenin	c1cc(ccc1C=CC(=O)c2ccc(cc2O)O)O	C1457887	Symptom, NOS	0.7533
1-(2,4-Dihydroxyphenyl)-3-(4-hydroxyphenyl)-2-propen-1-one	Isoliquiritigenin	c1cc(ccc1C=CC(=O)c2ccc(cc2O)O)O	C0002622	Amnesia	0.7437
1-(2,4-Dihydroxyphenyl)-3-(4-hydroxyphenyl)-2-propen-1-one	Isoliquiritigenin	c1cc(ccc1C=CC(=O)c2ccc(cc2O)O)O	C0015967	Fever	0.7328
1-(2,4-Dihydroxyphenyl)-3-(4-hydroxyphenyl)-2-propen-1-one	Isoliquiritigenin	c1cc(ccc1C=CC(=O)c2ccc(cc2O)O)O	C0026825	Flaccidity	0.7314
1-(2,4-Dihydroxyphenyl)-3-(4-hydroxyphenyl)-2-propen-1-one	Isoliquiritigenin	c1cc(ccc1C=CC(=O)c2ccc(cc2O)O)O	C0013369	Dysentery	0.7292
1-(2,4-Dihydroxyphenyl)-3-(4-hydroxyphenyl)-2-propen-1-one	Isoliquiritigenin	c1cc(ccc1C=CC(=O)c2ccc(cc2O)O)O	C0031350	inflammation throat	0.7265
1-(2,4-Dihydroxyphenyl)-3-(4-hydroxyphenyl)-2-propen-1-one	Isoliquiritigenin	c1cc(ccc1C=CC(=O)c2ccc(cc2O)O)O	C0008679	Chronic disease	0.7265
1-(2,4-Dihydroxyphenyl)-3-(4-hydroxyphenyl)-2-propen-1-one	Isoliquiritigenin	c1cc(ccc1C=CC(=O)c2ccc(cc2O)O)O	C0242350	Impotence	0.7224
1-(2,4-Dihydroxyphenyl)-3-(4-hydroxyphenyl)-2-propen-1-one	Isoliquiritigenin	c1cc(ccc1C=CC(=O)c2ccc(cc2O)O)O	C0004093	Weakness	0.7171
1-(2,4-Dihydroxyphenyl)-3-(4-hydroxyphenyl)-2-propen-1-one	Isoliquiritigenin	c1cc(ccc1C=CC(=O)c2ccc(cc2O)O)O	C0039082	Syndrome	0.717
1-(2,4-Dihydroxyphenyl)-3-(4-hydroxyphenyl)-2-propen-1-one	Isoliquiritigenin	c1cc(ccc1C=CC(=O)c2ccc(cc2O)O)O	C0032343	Poisoning	0.2285
1-(2,4-Dihydroxyphenyl)-3-(4-hydroxyphenyl)-2-propen-1-one	Isoliquiritigenin	c1cc(ccc1C=CC(=O)c2ccc(cc2O)O)O	C0009450	Infectious disease	0.2197
2'-Deoxyadenosine	2'-deoxy-adenosine	c1nc(c2c(n1)n(cn2)[C@H]3C[C@@H]([C@H](O3)CO)O)N	C0917801	Insomnia	0.8196
2'-Deoxyadenosine	2'-deoxy-adenosine	c1nc(c2c(n1)n(cn2)[C@H]3C[C@@H]([C@H](O3)CO)O)N	C0043352	Dry mouth	0.7985
2'-Deoxyadenosine	2'-deoxy-adenosine	c1nc(c2c(n1)n(cn2)[C@H]3C[C@@H]([C@H](O3)CO)O)N	C0033774	Itching	0.7609
2'-Deoxyadenosine	2'-deoxy-adenosine	c1nc(c2c(n1)n(cn2)[C@H]3C[C@@H]([C@H](O3)CO)O)N	C0019079	Haemoptysis	0.7247
2'-Deoxyadenosine	2'-deoxy-adenosine	c1nc(c2c(n1)n(cn2)[C@H]3C[C@@H]([C@H](O3)CO)O)N	C0039082	Syndrome	0.7182
2'-Deoxyadenosine	2'-deoxy-adenosine	c1nc(c2c(n1)n(cn2)[C@H]3C[C@@H]([C@H](O3)CO)O)N	C0229992	mental	0.7053
2'-Deoxyadenosine	2'-deoxy-adenosine	c1nc(c2c(n1)n(cn2)[C@H]3C[C@@H]([C@H](O3)CO)O)N	C0010200	Coughing	0.4872
5,7-Dihydroxy-2-(4-methoxyphenyl)-8-(3-methyl-2-buten-1-yl)-4-oxo-4H-chromen-3-yl 6-deoxy-alpha-L-mannopyranoside	Anhydroicaritin-3-O-alpha-L-rhamnopyranoside	C[C@H]1[C@@H]([C@H]([C@H]([C@@H](O1)Oc2c(=O)c3c(cc(c(c3oc2c4ccc(cc4)OC)CC=C(C)C)O)O)O)O)O	C0522224	Paralysis	0.8676
5,7-Dihydroxy-2-(4-methoxyphenyl)-8-(3-methyl-2-buten-1-yl)-4-oxo-4H-chromen-3-yl 6-deoxy-alpha-L-mannopyranoside	Anhydroicaritin-3-O-alpha-L-rhamnopyranoside	C[C@H]1[C@@H]([C@H]([C@H]([C@@H](O1)Oc2c(=O)c3c(cc(c(c3oc2c4ccc(cc4)OC)CC=C(C)C)O)O)O)O)O	C0018991	Hemiplegia	0.7648
5,7-Dihydroxy-2-(4-methoxyphenyl)-8-(3-methyl-2-buten-1-yl)-4-oxo-4H-chromen-3-yl 6-deoxy-alpha-L-mannopyranoside	Anhydroicaritin-3-O-alpha-L-rhamnopyranoside	C[C@H]1[C@@H]([C@H]([C@H]([C@@H](O1)Oc2c(=O)c3c(cc(c(c3oc2c4ccc(cc4)OC)CC=C(C)C)O)O)O)O)O	C0028643	Numbness	0.7509
5,7-Dihydroxy-2-(4-methoxyphenyl)-8-(3-methyl-2-buten-1-yl)-4-oxo-4H-chromen-3-yl 6-deoxy-alpha-L-mannopyranoside	Anhydroicaritin-3-O-alpha-L-rhamnopyranoside	C[C@H]1[C@@H]([C@H]([C@H]([C@@H](O1)Oc2c(=O)c3c(cc(c(c3oc2c4ccc(cc4)OC)CC=C(C)C)O)O)O)O)O	C0030552	partial paralysis	0.7382
5,7-Dihydroxy-2-(4-methoxyphenyl)-8-(3-methyl-2-buten-1-yl)-4-oxo-4H-chromen-3-yl 6-deoxy-alpha-L-mannopyranoside	Anhydroicaritin-3-O-alpha-L-rhamnopyranoside	C[C@H]1[C@@H]([C@H]([C@H]([C@@H](O1)Oc2c(=O)c3c(cc(c(c3oc2c4ccc(cc4)OC)CC=C(C)C)O)O)O)O)O	C1457887	Symptom, NOS	0.7321
5,7-Dihydroxy-2-(4-methoxyphenyl)-8-(3-methyl-2-buten-1-yl)-4-oxo-4H-chromen-3-yl 6-deoxy-alpha-L-mannopyranoside	Anhydroicaritin-3-O-alpha-L-rhamnopyranoside	C[C@H]1[C@@H]([C@H]([C@H]([C@@H](O1)Oc2c(=O)c3c(cc(c(c3oc2c4ccc(cc4)OC)CC=C(C)C)O)O)O)O)O	C0242350	Impotence	0.7221
5,7-Dihydroxy-2-(4-methoxyphenyl)-8-(3-methyl-2-buten-1-yl)-4-oxo-4H-chromen-3-yl 6-deoxy-alpha-L-mannopyranoside	Anhydroicaritin-3-O-alpha-L-rhamnopyranoside	C[C@H]1[C@@H]([C@H]([C@H]([C@@H](O1)Oc2c(=O)c3c(cc(c(c3oc2c4ccc(cc4)OC)CC=C(C)C)O)O)O)O)O	C0039082	Syndrome	0.7161
5,7-Dihydroxy-2-(4-methoxyphenyl)-8-(3-methyl-2-buten-1-yl)-4-oxo-4H-chromen-3-yl 6-deoxy-alpha-L-mannopyranoside	Anhydroicaritin-3-O-alpha-L-rhamnopyranoside	C[C@H]1[C@@H]([C@H]([C@H]([C@@H](O1)Oc2c(=O)c3c(cc(c(c3oc2c4ccc(cc4)OC)CC=C(C)C)O)O)O)O)O	C0229992	mental	0.7053
5,7-Dihydroxy-2-(4-methoxyphenyl)-8-(3-methyl-2-buten-1-yl)-4-oxo-4H-chromen-3-yl 6-deoxy-alpha-L-mannopyranoside	Anhydroicaritin-3-O-alpha-L-rhamnopyranoside	C[C@H]1[C@@H]([C@H]([C@H]([C@@H](O1)Oc2c(=O)c3c(cc(c(c3oc2c4ccc(cc4)OC)CC=C(C)C)O)O)O)O)O	C0149671	Dribbling of urine	0.704
5-Hydroxy-7-methyl-1,4-naphthoquinone	7-Methyljuglone	Cc1cc2c(c(c1)O)C(=O)C=CC2=O	C0018681	Head ache	0.7595
5-Hydroxy-7-methyl-1,4-naphthoquinone	7-Methyljuglone	Cc1cc2c(c(c1)O)C(=O)C=CC2=O	C0013369	Dysentery	0.7292
7-Methyl-3-methylene-6-(3-oxo-1-buten-1-yl)-3,3a,4,7,8,8a-hexahydro-2H-cyclohepta[b]furan-2-one	Xanthatin	CC1CC2C(CC=C1C=CC(=O)C)C(=C)C(=O)O2	C0033774	Itching	0.9912
7-Methyl-3-methylene-6-(3-oxo-1-buten-1-yl)-3,3a,4,7,8,8a-hexahydro-2H-cyclohepta[b]furan-2-one	Xanthatin	CC1CC2C(CC=C1C=CC(=O)C)C(=C)C(=O)O2	C0018681	Head ache	0.9882
7-Methyl-3-methylene-6-(3-oxo-1-buten-1-yl)-3,3a,4,7,8,8a-hexahydro-2H-cyclohepta[b]furan-2-one	Xanthatin	CC1CC2C(CC=C1C=CC(=O)C)C(=C)C(=O)O2	C0027424	Nasal congestion	0.9301
7-Methyl-3-methylene-6-(3-oxo-1-buten-1-yl)-3,3a,4,7,8,8a-hexahydro-2H-cyclohepta[b]furan-2-one	Xanthatin	CC1CC2C(CC=C1C=CC(=O)C)C(=C)C(=O)O2	C0038990	Perspiration	0.8339
7-Methyl-3-methylene-6-(3-oxo-1-buten-1-yl)-3,3a,4,7,8,8a-hexahydro-2H-cyclohepta[b]furan-2-one	Xanthatin	CC1CC2C(CC=C1C=CC(=O)C)C(=C)C(=O)O2	C0027429	Nasal Obstruction	0.8304
7-Methyl-3-methylene-6-(3-oxo-1-buten-1-yl)-3,3a,4,7,8,8a-hexahydro-2H-cyclohepta[b]furan-2-one	Xanthatin	CC1CC2C(CC=C1C=CC(=O)C)C(=C)C(=O)O2	C2607914	Allergic Rhinitis	0.8074
7-Methyl-3-methylene-6-(3-oxo-1-buten-1-yl)-3,3a,4,7,8,8a-hexahydro-2H-cyclohepta[b]furan-2-one	Xanthatin	CC1CC2C(CC=C1C=CC(=O)C)C(=C)C(=O)O2	C0035436	Rheumatic Arthritis	0.7954
7-Methyl-3-methylene-6-(3-oxo-1-buten-1-yl)-3,3a,4,7,8,8a-hexahydro-2H-cyclohepta[b]furan-2-one	Xanthatin	CC1CC2C(CC=C1C=CC(=O)C)C(=C)C(=O)O2	C0039082	Syndrome	0.7796
7-Methyl-3-methylene-6-(3-oxo-1-buten-1-yl)-3,3a,4,7,8,8a-hexahydro-2H-cyclohepta[b]furan-2-one	Xanthatin	CC1CC2C(CC=C1C=CC(=O)C)C(=C)C(=O)O2	C0029882	Otitis Media	0.7772
7-Methyl-3-methylene-6-(3-oxo-1-buten-1-yl)-3,3a,4,7,8,8a-hexahydro-2H-cyclohepta[b]furan-2-one	Xanthatin	CC1CC2C(CC=C1C=CC(=O)C)C(=C)C(=O)O2	C0038454	Stroke	0.773
7-Methyl-3-methylene-6-(3-oxo-1-buten-1-yl)-3,3a,4,7,8,8a-hexahydro-2H-cyclohepta[b]furan-2-one	Xanthatin	CC1CC2C(CC=C1C=CC(=O)C)C(=C)C(=O)O2	C0393735	Syndrome, Headache	0.7694
7-Methyl-3-methylene-6-(3-oxo-1-buten-1-yl)-3,3a,4,7,8,8a-hexahydro-2H-cyclohepta[b]furan-2-one	Xanthatin	CC1CC2C(CC=C1C=CC(=O)C)C(=C)C(=O)O2	C0023343	Leprosy	0.7595
7-Methyl-3-methylene-6-(3-oxo-1-buten-1-yl)-3,3a,4,7,8,8a-hexahydro-2H-cyclohepta[b]furan-2-one	Xanthatin	CC1CC2C(CC=C1C=CC(=O)C)C(=C)C(=O)O2	C0014591	Epistaxis	0.7569
7-Methyl-3-methylene-6-(3-oxo-1-buten-1-yl)-3,3a,4,7,8,8a-hexahydro-2H-cyclohepta[b]furan-2-one	Xanthatin	CC1CC2C(CC=C1C=CC(=O)C)C(=C)C(=O)O2	C0015230	Rash	0.7536
7-Methyl-3-methylene-6-(3-oxo-1-buten-1-yl)-3,3a,4,7,8,8a-hexahydro-2H-cyclohepta[b]furan-2-one	Xanthatin	CC1CC2C(CC=C1C=CC(=O)C)C(=C)C(=O)O2	C0042109	Urticaria	0.7534
7-Methyl-3-methylene-6-(3-oxo-1-buten-1-yl)-3,3a,4,7,8,8a-hexahydro-2H-cyclohepta[b]furan-2-one	Xanthatin	CC1CC2C(CC=C1C=CC(=O)C)C(=C)C(=O)O2	C0162429	Deficiency	0.7532
7-Methyl-3-methylene-6-(3-oxo-1-buten-1-yl)-3,3a,4,7,8,8a-hexahydro-2H-cyclohepta[b]furan-2-one	Xanthatin	CC1CC2C(CC=C1C=CC(=O)C)C(=C)C(=O)O2	C0013595	Eczema	0.7517
7-Methyl-3-methylene-6-(3-oxo-1-buten-1-yl)-3,3a,4,7,8,8a-hexahydro-2H-cyclohepta[b]furan-2-one	Xanthatin	CC1CC2C(CC=C1C=CC(=O)C)C(=C)C(=O)O2	C0028643	Numbness	0.7507
7-Methyl-3-methylene-6-(3-oxo-1-buten-1-yl)-3,3a,4,7,8,8a-hexahydro-2H-cyclohepta[b]furan-2-one	Xanthatin	CC1CC2C(CC=C1C=CC(=O)C)C(=C)C(=O)O2	C0037199	Sinusitis	0.7388
7-Methyl-3-methylene-6-(3-oxo-1-buten-1-yl)-3,3a,4,7,8,8a-hexahydro-2H-cyclohepta[b]furan-2-one	Xanthatin	CC1CC2C(CC=C1C=CC(=O)C)C(=C)C(=O)O2	C0014544	Epilepsy	0.7387
7-Methyl-3-methylene-6-(3-oxo-1-buten-1-yl)-3,3a,4,7,8,8a-hexahydro-2H-cyclohepta[b]furan-2-one	Xanthatin	CC1CC2C(CC=C1C=CC(=O)C)C(=C)C(=O)O2	C0003864	Arthritis	0.7331
7-Methyl-3-methylene-6-(3-oxo-1-buten-1-yl)-3,3a,4,7,8,8a-hexahydro-2H-cyclohepta[b]furan-2-one	Xanthatin	CC1CC2C(CC=C1C=CC(=O)C)C(=C)C(=O)O2	C0015469	Facial paralysis	0.7324
7-Methyl-3-methylene-6-(3-oxo-1-buten-1-yl)-3,3a,4,7,8,8a-hexahydro-2H-cyclohepta[b]furan-2-one	Xanthatin	CC1CC2C(CC=C1C=CC(=O)C)C(=C)C(=O)O2	C0013369	Dysentery	0.7292
7-Methyl-3-methylene-6-(3-oxo-1-buten-1-yl)-3,3a,4,7,8,8a-hexahydro-2H-cyclohepta[b]furan-2-one	Xanthatin	CC1CC2C(CC=C1C=CC(=O)C)C(=C)C(=O)O2	C0009443	Cold	0.729
7-Methyl-3-methylene-6-(3-oxo-1-buten-1-yl)-3,3a,4,7,8,8a-hexahydro-2H-cyclohepta[b]furan-2-one	Xanthatin	CC1CC2C(CC=C1C=CC(=O)C)C(=C)C(=O)O2	C0015967	Fever	0.7285
7-Methyl-3-methylene-6-(3-oxo-1-buten-1-yl)-3,3a,4,7,8,8a-hexahydro-2H-cyclohepta[b]furan-2-one	Xanthatin	CC1CC2C(CC=C1C=CC(=O)C)C(=C)C(=O)O2	C0036572	Convulsion	0.7266
7-Methyl-3-methylene-6-(3-oxo-1-buten-1-yl)-3,3a,4,7,8,8a-hexahydro-2H-cyclohepta[b]furan-2-one	Xanthatin	CC1CC2C(CC=C1C=CC(=O)C)C(=C)C(=O)O2	C0036396	Sciatica	0.7231
7-Methyl-3-methylene-6-(3-oxo-1-buten-1-yl)-3,3a,4,7,8,8a-hexahydro-2H-cyclohepta[b]furan-2-one	Xanthatin	CC1CC2C(CC=C1C=CC(=O)C)C(=C)C(=O)O2	C0009917	Contracture	0.7201
Alizarin	1,2-dihydroxyanthracene-9,10-dione	c1ccc2c(c1)C(=O)c3ccc(c(c3C2=O)O)O	C0028077	Night Blindness	0.7829
Alizarin	1,2-dihydroxyanthracene-9,10-dione	c1ccc2c(c1)C(=O)c3ccc(c(c3C2=O)O)O	C0024530	Malaria	0.7579
Alizarin	1,2-dihydroxyanthracene-9,10-dione	c1ccc2c(c1)C(=O)c3ccc(c(c3C2=O)O)O	C0004096	Asthma	0.755
Alizarin	1,2-dihydroxyanthracene-9,10-dione	c1ccc2c(c1)C(=O)c3ccc(c(c3C2=O)O)O	C0013395	Indigestion	0.7516
Alizarin	1,2-dihydroxyanthracene-9,10-dione	c1ccc2c(c1)C(=O)c3ccc(c(c3C2=O)O)O	C0041296	Tuberculosis	0.7448
Alizarin	1,2-dihydroxyanthracene-9,10-dione	c1ccc2c(c1)C(=O)c3ccc(c(c3C2=O)O)O	C0456909	Blindness	0.7405
Alizarin	1,2-dihydroxyanthracene-9,10-dione	c1ccc2c(c1)C(=O)c3ccc(c(c3C2=O)O)O	C0030193	Painful	0.7388
Alizarin	1,2-dihydroxyanthracene-9,10-dione	c1ccc2c(c1)C(=O)c3ccc(c(c3C2=O)O)O	C0344232	Blurred vision	0.7273
Alizarin	1,2-dihydroxyanthracene-9,10-dione	c1ccc2c(c1)C(=O)c3ccc(c(c3C2=O)O)O	C0684336	Impairment	0.7221
Alizarin	1,2-dihydroxyanthracene-9,10-dione	c1ccc2c(c1)C(=O)c3ccc(c(c3C2=O)O)O	C0039082	Syndrome	0.7174
Alizarin	1,2-dihydroxyanthracene-9,10-dione	c1ccc2c(c1)C(=O)c3ccc(c(c3C2=O)O)O	C0241705	Difficulty in urination	0.7067
Allocryptopine	alpha-Allocryptopine	CN1CCc2cc3c(cc2C(=O)Cc4ccc(c(c4C1)OC)OC)OCO3	C0013604	Swelling	0.8111
Allocryptopine	alpha-Allocryptopine	CN1CCc2cc3c(cc2C(=O)Cc4ccc(c(c4C1)OC)OC)OCO3	C0030193	Painful	0.7441
Allocryptopine	alpha-Allocryptopine	CN1CCc2cc3c(cc2C(=O)Cc4ccc(c(c4C1)OC)OC)OCO3	C0013390	Menorrhalgia	0.7355
Allocryptopine	alpha-Allocryptopine	CN1CCc2cc3c(cc2C(=O)Cc4ccc(c(c4C1)OC)OC)OCO3	C0000737	Abdominal Pain	0.7333
Aloe emodin	1,8-dihydroxy-3-(hydroxymethyl)anthracene-9,10-dione	c1cc2c(c(c1)O)C(=O)c3c(cc(cc3O)CO)C2=O	C0242429	Sorethroat	0.8747
Aloe emodin	1,8-dihydroxy-3-(hydroxymethyl)anthracene-9,10-dione	c1cc2c(c(c1)O)C(=O)c3c(cc(cc3O)CO)C2=O	C0013604	Swelling	0.8337
Aloe emodin	1,8-dihydroxy-3-(hydroxymethyl)anthracene-9,10-dione	c1cc2c(c(c1)O)C(=O)c3c(cc(cc3O)CO)C2=O	C0002453	Amenorrhea	0.8045
Aloe emodin	1,8-dihydroxy-3-(hydroxymethyl)anthracene-9,10-dione	c1cc2c(c(c1)O)C(=O)c3c(cc(cc3O)CO)C2=O	C0014591	Epistaxis	0.7569
Aloe emodin	1,8-dihydroxy-3-(hydroxymethyl)anthracene-9,10-dione	c1cc2c(c(c1)O)C(=O)c3c(cc(cc3O)CO)C2=O	C0015230	Rash	0.7542
Aloe emodin	1,8-dihydroxy-3-(hydroxymethyl)anthracene-9,10-dione	c1cc2c(c(c1)O)C(=O)c3c(cc(cc3O)CO)C2=O	C3263722	Injury	0.7466
Aloe emodin	1,8-dihydroxy-3-(hydroxymethyl)anthracene-9,10-dione	c1cc2c(c(c1)O)C(=O)c3c(cc(cc3O)CO)C2=O	C0006434	Burns	0.7421
Aloe emodin	1,8-dihydroxy-3-(hydroxymethyl)anthracene-9,10-dione	c1cc2c(c(c1)O)C(=O)c3c(cc(cc3O)CO)C2=O	C0019080	Hemorrhage	0.7357
Aloe emodin	1,8-dihydroxy-3-(hydroxymethyl)anthracene-9,10-dione	c1cc2c(c(c1)O)C(=O)c3c(cc(cc3O)CO)C2=O	C0000737	Abdominal Pain	0.7323
Aloe emodin	1,8-dihydroxy-3-(hydroxymethyl)anthracene-9,10-dione	c1cc2c(c(c1)O)C(=O)c3c(cc(cc3O)CO)C2=O	C0022346	Jaundice	0.7301
Aloe emodin	1,8-dihydroxy-3-(hydroxymethyl)anthracene-9,10-dione	c1cc2c(c(c1)O)C(=O)c3c(cc(cc3O)CO)C2=O	C0013369	Dysentery	0.7292
Aloe emodin	1,8-dihydroxy-3-(hydroxymethyl)anthracene-9,10-dione	c1cc2c(c(c1)O)C(=O)c3c(cc(cc3O)CO)C2=O	C0015967	Fever	0.7284
Aloe emodin	1,8-dihydroxy-3-(hydroxymethyl)anthracene-9,10-dione	c1cc2c(c(c1)O)C(=O)c3c(cc(cc3O)CO)C2=O	C0031350	inflammation throat	0.7265
Amentoflavone	8-[5-(5,7-dihydroxy-4-oxochromen-2-yl)-2-hydroxyphenyl]-5,7-dihydroxy-2-(4-hydroxyphenyl)chromen-4-one	c1cc(ccc1c2cc(=O)c3c(cc(c(c3o2)c4cc(ccc4O)c5cc(=O)c6c(cc(cc6o5)O)O)O)O)O	C0018681	Head ache	0.9882
Amentoflavone	8-[5-(5,7-dihydroxy-4-oxochromen-2-yl)-2-hydroxyphenyl]-5,7-dihydroxy-2-(4-hydroxyphenyl)chromen-4-one	c1cc(ccc1c2cc(=O)c3c(cc(c(c3o2)c4cc(ccc4O)c5cc(=O)c6c(cc(cc6o5)O)O)O)O)O	C0013604	Swelling	0.8182
Amentoflavone	8-[5-(5,7-dihydroxy-4-oxochromen-2-yl)-2-hydroxyphenyl]-5,7-dihydroxy-2-(4-hydroxyphenyl)chromen-4-one	c1cc(ccc1c2cc(=O)c3c(cc(c(c3o2)c4cc(ccc4O)c5cc(=O)c6c(cc(cc6o5)O)O)O)O)O	C0003962	Ascites	0.8059
Amentoflavone	8-[5-(5,7-dihydroxy-4-oxochromen-2-yl)-2-hydroxyphenyl]-5,7-dihydroxy-2-(4-hydroxyphenyl)chromen-4-one	c1cc(ccc1c2cc(=O)c3c(cc(c(c3o2)c4cc(ccc4O)c5cc(=O)c6c(cc(cc6o5)O)O)O)O)O	C0002453	Amenorrhea	0.8048
Amentoflavone	8-[5-(5,7-dihydroxy-4-oxochromen-2-yl)-2-hydroxyphenyl]-5,7-dihydroxy-2-(4-hydroxyphenyl)chromen-4-one	c1cc(ccc1c2cc(=O)c3c(cc(c(c3o2)c4cc(ccc4O)c5cc(=O)c6c(cc(cc6o5)O)O)O)O)O	C0018965	Haematuria	0.7992
Amentoflavone	8-[5-(5,7-dihydroxy-4-oxochromen-2-yl)-2-hydroxyphenyl]-5,7-dihydroxy-2-(4-hydroxyphenyl)chromen-4-one	c1cc(ccc1c2cc(=O)c3c(cc(c(c3o2)c4cc(ccc4O)c5cc(=O)c6c(cc(cc6o5)O)O)O)O)O	C0019080	Hemorrhage	0.7776
Amentoflavone	8-[5-(5,7-dihydroxy-4-oxochromen-2-yl)-2-hydroxyphenyl]-5,7-dihydroxy-2-(4-hydroxyphenyl)chromen-4-one	c1cc(ccc1c2cc(=O)c3c(cc(c(c3o2)c4cc(ccc4O)c5cc(=O)c6c(cc(cc6o5)O)O)O)O)O	C0393735	Syndrome, Headache	0.7694
Amentoflavone	8-[5-(5,7-dihydroxy-4-oxochromen-2-yl)-2-hydroxyphenyl]-5,7-dihydroxy-2-(4-hydroxyphenyl)chromen-4-one	c1cc(ccc1c2cc(=O)c3c(cc(c(c3o2)c4cc(ccc4O)c5cc(=O)c6c(cc(cc6o5)O)O)O)O)O	C0004096	Asthma	0.7553
Amentoflavone	8-[5-(5,7-dihydroxy-4-oxochromen-2-yl)-2-hydroxyphenyl]-5,7-dihydroxy-2-(4-hydroxyphenyl)chromen-4-one	c1cc(ccc1c2cc(=O)c3c(cc(c(c3o2)c4cc(ccc4O)c5cc(=O)c6c(cc(cc6o5)O)O)O)O)O	C0019112	Haemorrhoids	0.7492
Amentoflavone	8-[5-(5,7-dihydroxy-4-oxochromen-2-yl)-2-hydroxyphenyl]-5,7-dihydroxy-2-(4-hydroxyphenyl)chromen-4-one	c1cc(ccc1c2cc(=O)c3c(cc(c(c3o2)c4cc(ccc4O)c5cc(=O)c6c(cc(cc6o5)O)O)O)O)O	C0009938	Bruise	0.7464
Amentoflavone	8-[5-(5,7-dihydroxy-4-oxochromen-2-yl)-2-hydroxyphenyl]-5,7-dihydroxy-2-(4-hydroxyphenyl)chromen-4-one	c1cc(ccc1c2cc(=O)c3c(cc(c(c3o2)c4cc(ccc4O)c5cc(=O)c6c(cc(cc6o5)O)O)O)O)O	C0015672	Fatigue	0.7333
Amentoflavone	8-[5-(5,7-dihydroxy-4-oxochromen-2-yl)-2-hydroxyphenyl]-5,7-dihydroxy-2-(4-hydroxyphenyl)chromen-4-one	c1cc(ccc1c2cc(=O)c3c(cc(c(c3o2)c4cc(ccc4O)c5cc(=O)c6c(cc(cc6o5)O)O)O)O)O	C0015469	Facial paralysis	0.7319
Amentoflavone	8-[5-(5,7-dihydroxy-4-oxochromen-2-yl)-2-hydroxyphenyl]-5,7-dihydroxy-2-(4-hydroxyphenyl)chromen-4-one	c1cc(ccc1c2cc(=O)c3c(cc(c(c3o2)c4cc(ccc4O)c5cc(=O)c6c(cc(cc6o5)O)O)O)O)O	C0000737	Abdominal Pain	0.7312
Amentoflavone	8-[5-(5,7-dihydroxy-4-oxochromen-2-yl)-2-hydroxyphenyl]-5,7-dihydroxy-2-(4-hydroxyphenyl)chromen-4-one	c1cc(ccc1c2cc(=O)c3c(cc(c(c3o2)c4cc(ccc4O)c5cc(=O)c6c(cc(cc6o5)O)O)O)O)O	C0022346	Jaundice	0.7299
Amentoflavone	8-[5-(5,7-dihydroxy-4-oxochromen-2-yl)-2-hydroxyphenyl]-5,7-dihydroxy-2-(4-hydroxyphenyl)chromen-4-one	c1cc(ccc1c2cc(=O)c3c(cc(c(c3o2)c4cc(ccc4O)c5cc(=O)c6c(cc(cc6o5)O)O)O)O)O	C0013369	Dysentery	0.7291
Amentoflavone	8-[5-(5,7-dihydroxy-4-oxochromen-2-yl)-2-hydroxyphenyl]-5,7-dihydroxy-2-(4-hydroxyphenyl)chromen-4-one	c1cc(ccc1c2cc(=O)c3c(cc(c(c3o2)c4cc(ccc4O)c5cc(=O)c6c(cc(cc6o5)O)O)O)O)O	C0019079	Haemoptysis	0.7249
Amentoflavone	8-[5-(5,7-dihydroxy-4-oxochromen-2-yl)-2-hydroxyphenyl]-5,7-dihydroxy-2-(4-hydroxyphenyl)chromen-4-one	c1cc(ccc1c2cc(=O)c3c(cc(c(c3o2)c4cc(ccc4O)c5cc(=O)c6c(cc(cc6o5)O)O)O)O)O	C0004093	Weakness	0.7169
Amentoflavone	8-[5-(5,7-dihydroxy-4-oxochromen-2-yl)-2-hydroxyphenyl]-5,7-dihydroxy-2-(4-hydroxyphenyl)chromen-4-one	c1cc(ccc1c2cc(=O)c3c(cc(c(c3o2)c4cc(ccc4O)c5cc(=O)c6c(cc(cc6o5)O)O)O)O)O	C0039082	Syndrome	0.7165
Amentoflavone	8-[5-(5,7-dihydroxy-4-oxochromen-2-yl)-2-hydroxyphenyl]-5,7-dihydroxy-2-(4-hydroxyphenyl)chromen-4-one	c1cc(ccc1c2cc(=O)c3c(cc(c(c3o2)c4cc(ccc4O)c5cc(=O)c6c(cc(cc6o5)O)O)O)O)O	C0241705	Difficulty in urination	0.7066
Amentoflavone	8-[5-(5,7-dihydroxy-4-oxochromen-2-yl)-2-hydroxyphenyl]-5,7-dihydroxy-2-(4-hydroxyphenyl)chromen-4-one	c1cc(ccc1c2cc(=O)c3c(cc(c(c3o2)c4cc(ccc4O)c5cc(=O)c6c(cc(cc6o5)O)O)O)O)O	C0033774	Itching	0.2285
Arctiin	(3R,4R)-4-[(3,4-dimethoxyphenyl)methyl]-3-[[3-methoxy-4-[(2S,3R,4S,5S,6R)-3,4,5-trihydroxy-6-(hydroxymethyl)oxan-2-yl]oxyphenyl]methyl]oxolan-2-one	COC1=C(C=C(C=C1)CC2COC(=O)C2CC3=CC(=C(C=C3)OC4C(C(C(C(O13)CO)O)O)O)OC)OC	C0007642	Cellulitis	0.9512
Arctiin	(3R,4R)-4-[(3,4-dimethoxyphenyl)methyl]-3-[[3-methoxy-4-[(2S,3R,4S,5S,6R)-3,4,5-trihydroxy-6-(hydroxymethyl)oxan-2-yl]oxyphenyl]methyl]oxolan-2-one	COC1=C(C=C(C=C1)CC2COC(=O)C2CC3=CC(=C(C=C3)OC4C(C(C(C(O9)CO)O)O)O)OC)OC	C0021400	Flu	0.7788
Arctiin	(3R,4R)-4-[(3,4-dimethoxyphenyl)methyl]-3-[[3-methoxy-4-[(2S,3R,4S,5S,6R)-3,4,5-trihydroxy-6-(hydroxymethyl)oxan-2-yl]oxyphenyl]methyl]oxolan-2-one	COC1=C(C=C(C=C1)CC2COC(=O)C2CC3=CC(=C(C=C3)OC4C(C(C(C(O7)CO)O)O)O)OC)OC	C0041296	Tuberculosis	0.7458
Arctiin	(3R,4R)-4-[(3,4-dimethoxyphenyl)methyl]-3-[[3-methoxy-4-[(2S,3R,4S,5S,6R)-3,4,5-trihydroxy-6-(hydroxymethyl)oxan-2-yl]oxyphenyl]methyl]oxolan-2-one	COC1=C(C=C(C=C1)CC2COC(=O)C2CC3=CC(=C(C=C3)OC4C(C(C(C(O10)CO)O)O)O)OC)OC	C0013604	Swelling	0.7363
Arctiin	(3R,4R)-4-[(3,4-dimethoxyphenyl)methyl]-3-[[3-methoxy-4-[(2S,3R,4S,5S,6R)-3,4,5-trihydroxy-6-(hydroxymethyl)oxan-2-yl]oxyphenyl]methyl]oxolan-2-one	COC1=C(C=C(C=C1)CC2COC(=O)C2CC3=CC(=C(C=C3)OC4C(C(C(C(O4)CO)O)O)O)OC)OC	C0015967	Fever	0.7306
Arctiin	(3R,4R)-4-[(3,4-dimethoxyphenyl)methyl]-3-[[3-methoxy-4-[(2S,3R,4S,5S,6R)-3,4,5-trihydroxy-6-(hydroxymethyl)oxan-2-yl]oxyphenyl]methyl]oxolan-2-one	COC1=C(C=C(C=C1)CC2COC(=O)C2CC3=CC(=C(C=C3)OC4C(C(C(C(O6)CO)O)O)O)OC)OC	C1457887	Symptom, NOS	0.7272
Arctiin	(3R,4R)-4-[(3,4-dimethoxyphenyl)methyl]-3-[[3-methoxy-4-[(2S,3R,4S,5S,6R)-3,4,5-trihydroxy-6-(hydroxymethyl)oxan-2-yl]oxyphenyl]methyl]oxolan-2-one	COC1=C(C=C(C=C1)CC2COC(=O)C2CC3=CC(=C(C=C3)OC4C(C(C(C(O5)CO)O)O)O)OC)OC	C0037278	Skin infection	0.7122
Arctiin	(3R,4R)-4-[(3,4-dimethoxyphenyl)methyl]-3-[[3-methoxy-4-[(2S,3R,4S,5S,6R)-3,4,5-trihydroxy-6-(hydroxymethyl)oxan-2-yl]oxyphenyl]methyl]oxolan-2-one	COC1=C(C=C(C=C1)CC2COC(=O)C2CC3=CC(=C(C=C3)OC4C(C(C(C(O12)CO)O)O)O)OC)OC	C0009443	Cold	0.709
Arctiin	(3R,4R)-4-[(3,4-dimethoxyphenyl)methyl]-3-[[3-methoxy-4-[(2S,3R,4S,5S,6R)-3,4,5-trihydroxy-6-(hydroxymethyl)oxan-2-yl]oxyphenyl]methyl]oxolan-2-one	COC1=C(C=C(C=C1)CC2COC(=O)C2CC3=CC(=C(C=C3)OC4C(C(C(C(O11)CO)O)O)O)OC)OC	C0241705	Difficulty in urination	0.7067
Artemisic acid	2-[(1R,4R,4aS,8aR)-4,7-dimethyl-1,2,3,4,4a,5,6,8a-octahydronaphthalen-1-yl]prop-2-enoic acid	C[C@@H]1CC[C@H]([C@@H]2[C@H]1CCC(=C2)C)C(=C)C(=O)O	C0038990	Perspiration	0.8361
Artemisic acid	2-[(1R,4R,4aS,8aR)-4,7-dimethyl-1,2,3,4,4a,5,6,8a-octahydronaphthalen-1-yl]prop-2-enoic acid	C[C@@H]1CC[C@H]([C@@H]2[C@H]1CCC(=C2)C)C(=C)C(=O)O	C0024530	Malaria	0.7581
Artemisic acid	2-[(1R,4R,4aS,8aR)-4,7-dimethyl-1,2,3,4,4a,5,6,8a-octahydronaphthalen-1-yl]prop-2-enoic acid	C[C@@H]1CC[C@H]([C@@H]2[C@H]1CCC(=C2)C)C(=C)C(=O)O	C1457887	Symptom, NOS	0.7491
Artemisic acid	2-[(1R,4R,4aS,8aR)-4,7-dimethyl-1,2,3,4,4a,5,6,8a-octahydronaphthalen-1-yl]prop-2-enoic acid	C[C@@H]1CC[C@H]([C@@H]2[C@H]1CCC(=C2)C)C(=C)C(=O)O	C0026837	Rigor	0.7402
Artemisic acid	2-[(1R,4R,4aS,8aR)-4,7-dimethyl-1,2,3,4,4a,5,6,8a-octahydronaphthalen-1-yl]prop-2-enoic acid	C[C@@H]1CC[C@H]([C@@H]2[C@H]1CCC(=C2)C)C(=C)C(=O)O	C0005940	BONE DISORDER	0.7395
Artemisic acid	2-[(1R,4R,4aS,8aR)-4,7-dimethyl-1,2,3,4,4a,5,6,8a-octahydronaphthalen-1-yl]prop-2-enoic acid	C[C@@H]1CC[C@H]([C@@H]2[C@H]1CCC(=C2)C)C(=C)C(=O)O	C0019080	Hemorrhage	0.7385
Artemisic acid	2-[(1R,4R,4aS,8aR)-4,7-dimethyl-1,2,3,4,4a,5,6,8a-octahydronaphthalen-1-yl]prop-2-enoic acid	C[C@@H]1CC[C@H]([C@@H]2[C@H]1CCC(=C2)C)C(=C)C(=O)O	C0015967	Fever	0.7328
Artemisic acid	2-[(1R,4R,4aS,8aR)-4,7-dimethyl-1,2,3,4,4a,5,6,8a-octahydronaphthalen-1-yl]prop-2-enoic acid	C[C@@H]1CC[C@H]([C@@H]2[C@H]1CCC(=C2)C)C(=C)C(=O)O	C0022346	Jaundice	0.7299
Artemisic acid	2-[(1R,4R,4aS,8aR)-4,7-dimethyl-1,2,3,4,4a,5,6,8a-octahydronaphthalen-1-yl]prop-2-enoic acid	C[C@@H]1CC[C@H]([C@@H]2[C@H]1CCC(=C2)C)C(=C)C(=O)O	C0018494	Hair	0.7241
Artemisic acid	2-[(1R,4R,4aS,8aR)-4,7-dimethyl-1,2,3,4,4a,5,6,8a-octahydronaphthalen-1-yl]prop-2-enoic acid	C[C@@H]1CC[C@H]([C@@H]2[C@H]1CCC(=C2)C)C(=C)C(=O)O	C0004093	Weakness	0.7171
Artemisic acid	2-[(1R,4R,4aS,8aR)-4,7-dimethyl-1,2,3,4,4a,5,6,8a-octahydronaphthalen-1-yl]prop-2-enoic acid	C[C@@H]1CC[C@H]([C@@H]2[C@H]1CCC(=C2)C)C(=C)C(=O)O	C0085593	Chills	0.7153
Benzyl salicylate	Salicylic acid benzyl ester	c1ccc(cc1)COC(=O)c2ccccc2O	C0080274	Retention of urine	0.8539
Benzyl salicylate	Salicylic acid benzyl ester	c1ccc(cc1)COC(=O)c2ccccc2O	C0002453	Amenorrhea	0.8045
Benzyl salicylate	Salicylic acid benzyl ester	c1ccc(cc1)COC(=O)c2ccccc2O	C0018965	Haematuria	0.7996
Benzyl salicylate	Salicylic acid benzyl ester	c1ccc(cc1)COC(=O)c2ccccc2O	C0009806	Constipation	0.7924
Benzyl salicylate	Salicylic acid benzyl ester	c1ccc(cc1)COC(=O)c2ccccc2O	C0042029	Urinary tract infection	0.7718
Benzyl salicylate	Salicylic acid benzyl ester	c1ccc(cc1)COC(=O)c2ccccc2O	C0042963	Vomiting	0.7678
Benzyl salicylate	Salicylic acid benzyl ester	c1ccc(cc1)COC(=O)c2ccccc2O	C0013428	Painful urination	0.7619
Benzyl salicylate	Salicylic acid benzyl ester	c1ccc(cc1)COC(=O)c2ccccc2O	C0241705	Difficulty in urination	0.756
Benzyl salicylate	Salicylic acid benzyl ester	c1ccc(cc1)COC(=O)c2ccccc2O	C0013595	Eczema	0.7508
Benzyl salicylate	Salicylic acid benzyl ester	c1ccc(cc1)COC(=O)c2ccccc2O	C0011991	Diarrhea	0.7451
Benzyl salicylate	Salicylic acid benzyl ester	c1ccc(cc1)COC(=O)c2ccccc2O	C0030193	Painful	0.7389
Benzyl salicylate	Salicylic acid benzyl ester	c1ccc(cc1)COC(=O)c2ccccc2O	C0013604	Swelling	0.7363
Benzyl salicylate	Salicylic acid benzyl ester	c1ccc(cc1)COC(=O)c2ccccc2O	C0018494	Hair	0.7241
Benzyl salicylate	Salicylic acid benzyl ester	c1ccc(cc1)COC(=O)c2ccccc2O	C0451641	Urolithiasis	0.7118
Benzyl salicylate	Salicylic acid benzyl ester	c1ccc(cc1)COC(=O)c2ccccc2O	C0149671	Dribbling of urine	0.7085
Benzyl salicylate	Salicylic acid benzyl ester	c1ccc(cc1)COC(=O)c2ccccc2O	C0042035	Urination Disorder	0.3151
Benzyl salicylate	Salicylic acid benzyl ester	c1ccc(cc1)COC(=O)c2ccccc2O	C0042075	urinary disease	0.2596
Berberine	Umbellatine	COc1ccc2cc-3[n+](cc2c1OC)CCc4c3cc5c(c4)OCO5	C0917801	Insomnia	0.8196
Berberine	Umbellatine	COc1ccc2cc-3[n+](cc2c1OC)CCc4c3cc5c(c4)OCO5	C0030193	Painful	0.8047
Berberine	Umbellatine	COc1ccc2cc-3[n+](cc2c1OC)CCc4c3cc5c(c4)OCO5	C0042963	Vomiting	0.7971
Berberine	Umbellatine	COc1ccc2cc-3[n+](cc2c1OC)CCc4c3cc5c(c4)OCO5	C1457887	Symptom, NOS	0.7853
Berberine	Umbellatine	COc1ccc2cc-3[n+](cc2c1OC)CCc4c3cc5c(c4)OCO5	C0019080	Hemorrhage	0.7657
Berberine	Umbellatine	COc1ccc2cc-3[n+](cc2c1OC)CCc4c3cc5c(c4)OCO5	C0011206	Delirium	0.7581
Berberine	Umbellatine	COc1ccc2cc-3[n+](cc2c1OC)CCc4c3cc5c(c4)OCO5	C0013595	Eczema	0.7508
Berberine	Umbellatine	COc1ccc2cc-3[n+](cc2c1OC)CCc4c3cc5c(c4)OCO5	C0013604	Swelling	0.7364
Berberine	Umbellatine	COc1ccc2cc-3[n+](cc2c1OC)CCc4c3cc5c(c4)OCO5	C0424295	Hyperactivity	0.7323
Berberine	Umbellatine	COc1ccc2cc-3[n+](cc2c1OC)CCc4c3cc5c(c4)OCO5	C0022346	Jaundice	0.7313
Berberine	Umbellatine	COc1ccc2cc-3[n+](cc2c1OC)CCc4c3cc5c(c4)OCO5	C0015967	Fever	0.731
Berberine	Umbellatine	COc1ccc2cc-3[n+](cc2c1OC)CCc4c3cc5c(c4)OCO5	C0013369	Dysentery	0.7292
Berberine	Umbellatine	COc1ccc2cc-3[n+](cc2c1OC)CCc4c3cc5c(c4)OCO5	C0016382	flushed	0.729
Berberine	Umbellatine	COc1ccc2cc-3[n+](cc2c1OC)CCc4c3cc5c(c4)OCO5	C0018926	Haematemesis	0.7198
Berberine	Umbellatine	COc1ccc2cc-3[n+](cc2c1OC)CCc4c3cc5c(c4)OCO5	C0009421	Coma	0.718
Berberine	Umbellatine	COc1ccc2cc-3[n+](cc2c1OC)CCc4c3cc5c(c4)OCO5	C0040460	Toothache	0.7137
Berberine	Umbellatine	COc1ccc2cc-3[n+](cc2c1OC)CCc4c3cc5c(c4)OCO5	C0085631	Restlessness	0.7126
Bicuculline	(6R)-6-[(5S)-6-methyl-7,8-dihydro-5H-[1,3]dioxolo[4,5-g]isoquinolin-5-yl]-6H-furo[3,4-g][1,3]benzodioxol-8-one	CN1CCC2=CC3=C(C=C2C1C4C5=C(C6=C(C=C5)OCO6)C(=O)O4)OCO3	C0013604	Swelling	0.8111
Bicuculline	(6R)-6-[(5S)-6-methyl-7,8-dihydro-5H-[1,3]dioxolo[4,5-g]isoquinolin-5-yl]-6H-furo[3,4-g][1,3]benzodioxol-8-one	CN1CCC2=CC3=C(C=C2C1C4C5=C(C6=C(C=C5)OCO6)C(=O)O4)OCO3	C0030193	Painful	0.7441
Bicuculline	(6R)-6-[(5S)-6-methyl-7,8-dihydro-5H-[1,3]dioxolo[4,5-g]isoquinolin-5-yl]-6H-furo[3,4-g][1,3]benzodioxol-8-one	CN1CCC2=CC3=C(C=C2C1C4C5=C(C6=C(C=C5)OCO6)C(=O)O4)OCO3	C0013390	Menorrhalgia	0.7355
Bicuculline	(6R)-6-[(5S)-6-methyl-7,8-dihydro-5H-[1,3]dioxolo[4,5-g]isoquinolin-5-yl]-6H-furo[3,4-g][1,3]benzodioxol-8-one	CN1CCC2=CC3=C(C=C2C1C4C5=C(C6=C(C=C5)OCO6)C(=O)O4)OCO3	C0000737	Abdominal Pain	0.7333
Bufalin	5-[(3S,5R,8R,9S,10S,13R,14S,17R)-3,14-dihydroxy-10,13-dimethyl-1,2,3,4,5,6,7,8,9,11,12,15,16,17-tetradecahydrocyclopenta[a]phenanthren-17-yl]pyran-2-one	C[C@]12CC[C@@H](C[C@H]1CC[C@@H]3[C@@H]2CC[C@]4([C@@]3(CC[C@@H]4c5ccc(=O)oc5)O)C)O	C0242429	Sorethroat	0.8745
Bufalin	5-[(3S,5R,8R,9S,10S,13R,14S,17R)-3,14-dihydroxy-10,13-dimethyl-1,2,3,4,5,6,7,8,9,11,12,15,16,17-tetradecahydrocyclopenta[a]phenanthren-17-yl]pyran-2-one	C[C@]12CC[C@@H](C[C@H]1CC[C@@H]3[C@@H]2CC[C@]4([C@@]3(CC[C@@H]4c5ccc(=O)oc5)O)C)O	C0038990	Perspiration	0.8336
Bufalin	5-[(3S,5R,8R,9S,10S,13R,14S,17R)-3,14-dihydroxy-10,13-dimethyl-1,2,3,4,5,6,7,8,9,11,12,15,16,17-tetradecahydrocyclopenta[a]phenanthren-17-yl]pyran-2-one	C[C@]12CC[C@@H](C[C@H]1CC[C@@H]3[C@@H]2CC[C@]4([C@@]3(CC[C@@H]4c5ccc(=O)oc5)O)C)O	C0149745	Oral Ulcer	0.7853
Bufalin	5-[(3S,5R,8R,9S,10S,13R,14S,17R)-3,14-dihydroxy-10,13-dimethyl-1,2,3,4,5,6,7,8,9,11,12,15,16,17-tetradecahydrocyclopenta[a]phenanthren-17-yl]pyran-2-one	C[C@]12CC[C@@H](C[C@H]1CC[C@@H]3[C@@H]2CC[C@]4([C@@]3(CC[C@@H]4c5ccc(=O)oc5)O)C)O	C0007642	Cellulitis	0.7834
Bufalin	5-[(3S,5R,8R,9S,10S,13R,14S,17R)-3,14-dihydroxy-10,13-dimethyl-1,2,3,4,5,6,7,8,9,11,12,15,16,17-tetradecahydrocyclopenta[a]phenanthren-17-yl]pyran-2-one	C[C@]12CC[C@@H](C[C@H]1CC[C@@H]3[C@@H]2CC[C@]4([C@@]3(CC[C@@H]4c5ccc(=O)oc5)O)C)O	C0039082	Syndrome	0.7832
Bufalin	5-[(3S,5R,8R,9S,10S,13R,14S,17R)-3,14-dihydroxy-10,13-dimethyl-1,2,3,4,5,6,7,8,9,11,12,15,16,17-tetradecahydrocyclopenta[a]phenanthren-17-yl]pyran-2-one	C[C@]12CC[C@@H](C[C@H]1CC[C@@H]3[C@@H]2CC[C@]4([C@@]3(CC[C@@H]4c5ccc(=O)oc5)O)C)O	C0018801	heart insufficiency	0.7804
Bufalin	5-[(3S,5R,8R,9S,10S,13R,14S,17R)-3,14-dihydroxy-10,13-dimethyl-1,2,3,4,5,6,7,8,9,11,12,15,16,17-tetradecahydrocyclopenta[a]phenanthren-17-yl]pyran-2-one	C[C@]12CC[C@@H](C[C@H]1CC[C@@H]3[C@@H]2CC[C@]4([C@@]3(CC[C@@H]4c5ccc(=O)oc5)O)C)O	C0039614	Tetanus	0.7741
Bufalin	5-[(3S,5R,8R,9S,10S,13R,14S,17R)-3,14-dihydroxy-10,13-dimethyl-1,2,3,4,5,6,7,8,9,11,12,15,16,17-tetradecahydrocyclopenta[a]phenanthren-17-yl]pyran-2-one	C[C@]12CC[C@@H](C[C@H]1CC[C@@H]3[C@@H]2CC[C@]4([C@@]3(CC[C@@H]4c5ccc(=O)oc5)O)C)O	C0023343	Leprosy	0.7599
Bufalin	5-[(3S,5R,8R,9S,10S,13R,14S,17R)-3,14-dihydroxy-10,13-dimethyl-1,2,3,4,5,6,7,8,9,11,12,15,16,17-tetradecahydrocyclopenta[a]phenanthren-17-yl]pyran-2-one	C[C@]12CC[C@@H](C[C@H]1CC[C@@H]3[C@@H]2CC[C@]4([C@@]3(CC[C@@H]4c5ccc(=O)oc5)O)C)O	C0013604	Swelling	0.7586
Bufalin	5-[(3S,5R,8R,9S,10S,13R,14S,17R)-3,14-dihydroxy-10,13-dimethyl-1,2,3,4,5,6,7,8,9,11,12,15,16,17-tetradecahydrocyclopenta[a]phenanthren-17-yl]pyran-2-one	C[C@]12CC[C@@H](C[C@H]1CC[C@@H]3[C@@H]2CC[C@]4([C@@]3(CC[C@@H]4c5ccc(=O)oc5)O)C)O	C0024530	Malaria	0.7584
Bufalin	5-[(3S,5R,8R,9S,10S,13R,14S,17R)-3,14-dihydroxy-10,13-dimethyl-1,2,3,4,5,6,7,8,9,11,12,15,16,17-tetradecahydrocyclopenta[a]phenanthren-17-yl]pyran-2-one	C[C@]12CC[C@@H](C[C@H]1CC[C@@H]3[C@@H]2CC[C@]4([C@@]3(CC[C@@H]4c5ccc(=O)oc5)O)C)O	C0684336	Impairment	0.7541
Bufalin	5-[(3S,5R,8R,9S,10S,13R,14S,17R)-3,14-dihydroxy-10,13-dimethyl-1,2,3,4,5,6,7,8,9,11,12,15,16,17-tetradecahydrocyclopenta[a]phenanthren-17-yl]pyran-2-one	C[C@]12CC[C@@H](C[C@H]1CC[C@@H]3[C@@H]2CC[C@]4([C@@]3(CC[C@@H]4c5ccc(=O)oc5)O)C)O	C0013395	Indigestion	0.7519
Bufalin	5-[(3S,5R,8R,9S,10S,13R,14S,17R)-3,14-dihydroxy-10,13-dimethyl-1,2,3,4,5,6,7,8,9,11,12,15,16,17-tetradecahydrocyclopenta[a]phenanthren-17-yl]pyran-2-one	C[C@]12CC[C@@H](C[C@H]1CC[C@@H]3[C@@H]2CC[C@]4([C@@]3(CC[C@@H]4c5ccc(=O)oc5)O)C)O	C0036690	Septicaemia, NOS	0.7514
Bufalin	5-[(3S,5R,8R,9S,10S,13R,14S,17R)-3,14-dihydroxy-10,13-dimethyl-1,2,3,4,5,6,7,8,9,11,12,15,16,17-tetradecahydrocyclopenta[a]phenanthren-17-yl]pyran-2-one	C[C@]12CC[C@@H](C[C@H]1CC[C@@H]3[C@@H]2CC[C@]4([C@@]3(CC[C@@H]4c5ccc(=O)oc5)O)C)O	C0013595	Eczema	0.7507
Bufalin	5-[(3S,5R,8R,9S,10S,13R,14S,17R)-3,14-dihydroxy-10,13-dimethyl-1,2,3,4,5,6,7,8,9,11,12,15,16,17-tetradecahydrocyclopenta[a]phenanthren-17-yl]pyran-2-one	C[C@]12CC[C@@H](C[C@H]1CC[C@@H]3[C@@H]2CC[C@]4([C@@]3(CC[C@@H]4c5ccc(=O)oc5)O)C)O	C0041296	Tuberculosis	0.7482
Bufalin	5-[(3S,5R,8R,9S,10S,13R,14S,17R)-3,14-dihydroxy-10,13-dimethyl-1,2,3,4,5,6,7,8,9,11,12,15,16,17-tetradecahydrocyclopenta[a]phenanthren-17-yl]pyran-2-one	C[C@]12CC[C@@H](C[C@H]1CC[C@@H]3[C@@H]2CC[C@]4([C@@]3(CC[C@@H]4c5ccc(=O)oc5)O)C)O	C0009938	Bruise	0.7462
Bufalin	5-[(3S,5R,8R,9S,10S,13R,14S,17R)-3,14-dihydroxy-10,13-dimethyl-1,2,3,4,5,6,7,8,9,11,12,15,16,17-tetradecahydrocyclopenta[a]phenanthren-17-yl]pyran-2-one	C[C@]12CC[C@@H](C[C@H]1CC[C@@H]3[C@@H]2CC[C@]4([C@@]3(CC[C@@H]4c5ccc(=O)oc5)O)C)O	C0032584	Polyp	0.7422
Bufalin	5-[(3S,5R,8R,9S,10S,13R,14S,17R)-3,14-dihydroxy-10,13-dimethyl-1,2,3,4,5,6,7,8,9,11,12,15,16,17-tetradecahydrocyclopenta[a]phenanthren-17-yl]pyran-2-one	C[C@]12CC[C@@H](C[C@H]1CC[C@@H]3[C@@H]2CC[C@]4([C@@]3(CC[C@@H]4c5ccc(=O)oc5)O)C)O	C0026837	Rigor	0.7401
Bufalin	5-[(3S,5R,8R,9S,10S,13R,14S,17R)-3,14-dihydroxy-10,13-dimethyl-1,2,3,4,5,6,7,8,9,11,12,15,16,17-tetradecahydrocyclopenta[a]phenanthren-17-yl]pyran-2-one	C[C@]12CC[C@@H](C[C@H]1CC[C@@H]3[C@@H]2CC[C@]4([C@@]3(CC[C@@H]4c5ccc(=O)oc5)O)C)O	C0015672	Fatigue	0.7333
Bufalin	5-[(3S,5R,8R,9S,10S,13R,14S,17R)-3,14-dihydroxy-10,13-dimethyl-1,2,3,4,5,6,7,8,9,11,12,15,16,17-tetradecahydrocyclopenta[a]phenanthren-17-yl]pyran-2-one	C[C@]12CC[C@@H](C[C@H]1CC[C@@H]3[C@@H]2CC[C@]4([C@@]3(CC[C@@H]4c5ccc(=O)oc5)O)C)O	C0015967	Fever	0.7287
Bufalin	5-[(3S,5R,8R,9S,10S,13R,14S,17R)-3,14-dihydroxy-10,13-dimethyl-1,2,3,4,5,6,7,8,9,11,12,15,16,17-tetradecahydrocyclopenta[a]phenanthren-17-yl]pyran-2-one	C[C@]12CC[C@@H](C[C@H]1CC[C@@H]3[C@@H]2CC[C@]4([C@@]3(CC[C@@H]4c5ccc(=O)oc5)O)C)O	C0031350	inflammation throat	0.7266
Bufalin	5-[(3S,5R,8R,9S,10S,13R,14S,17R)-3,14-dihydroxy-10,13-dimethyl-1,2,3,4,5,6,7,8,9,11,12,15,16,17-tetradecahydrocyclopenta[a]phenanthren-17-yl]pyran-2-one	C[C@]12CC[C@@H](C[C@H]1CC[C@@H]3[C@@H]2CC[C@]4([C@@]3(CC[C@@H]4c5ccc(=O)oc5)O)C)O	C0004093	Weakness	0.7169
Bufalin	5-[(3S,5R,8R,9S,10S,13R,14S,17R)-3,14-dihydroxy-10,13-dimethyl-1,2,3,4,5,6,7,8,9,11,12,15,16,17-tetradecahydrocyclopenta[a]phenanthren-17-yl]pyran-2-one	C[C@]12CC[C@@H](C[C@H]1CC[C@@H]3[C@@H]2CC[C@]4([C@@]3(CC[C@@H]4c5ccc(=O)oc5)O)C)O	C0040460	Toothache	0.7116
Butylphthalide	3-butyl-3H-2-benzofuran-1-one	CCCCC1c2ccccc2C(=O)O1	C0030193	Painful	1.0101
Butylphthalide	3-butyl-3H-2-benzofuran-1-one	CCCCC1c2ccccc2C(=O)O1	C0025874	Metrorrhagia	0.8869
Butylphthalide	3-butyl-3H-2-benzofuran-1-one	CCCCC1c2ccccc2C(=O)O1	C0038990	Perspiration	0.8336
Butylphthalide	3-butyl-3H-2-benzofuran-1-one	CCCCC1c2ccccc2C(=O)O1	C0011603	Dermatitis	0.8221
Butylphthalide	3-butyl-3H-2-benzofuran-1-one	CCCCC1c2ccccc2C(=O)O1	C0002453	Amenorrhea	0.8218
Butylphthalide	3-butyl-3H-2-benzofuran-1-one	CCCCC1c2ccccc2C(=O)O1	C0002871	Anaemia	0.8186
Butylphthalide	3-butyl-3H-2-benzofuran-1-one	CCCCC1c2ccccc2C(=O)O1	C0008031	PAIN IN CHEST	0.8136
Butylphthalide	3-butyl-3H-2-benzofuran-1-one	CCCCC1c2ccccc2C(=O)O1	C0003862	Pain in joint	0.7918
Butylphthalide	3-butyl-3H-2-benzofuran-1-one	CCCCC1c2ccccc2C(=O)O1	C0009806	Constipation	0.7916
Butylphthalide	3-butyl-3H-2-benzofuran-1-one	CCCCC1c2ccccc2C(=O)O1	C0033860	Psoriasis	0.775
Butylphthalide	3-butyl-3H-2-benzofuran-1-one	CCCCC1c2ccccc2C(=O)O1	C0018681	Head ache	0.7658
Butylphthalide	3-butyl-3H-2-benzofuran-1-one	CCCCC1c2ccccc2C(=O)O1	C0013595	Eczema	0.7624
Butylphthalide	3-butyl-3H-2-benzofuran-1-one	CCCCC1c2ccccc2C(=O)O1	C0027796	Neuralgia	0.7579
Butylphthalide	3-butyl-3H-2-benzofuran-1-one	CCCCC1c2ccccc2C(=O)O1	C0037274	Skin disease	0.7564
Butylphthalide	3-butyl-3H-2-benzofuran-1-one	CCCCC1c2ccccc2C(=O)O1	C0333641	Atrophy	0.7476
Butylphthalide	3-butyl-3H-2-benzofuran-1-one	CCCCC1c2ccccc2C(=O)O1	C0024031	Lumbago	0.7467
Butylphthalide	3-butyl-3H-2-benzofuran-1-one	CCCCC1c2ccccc2C(=O)O1	C0013390	Menorrhalgia	0.7434
Butylphthalide	3-butyl-3H-2-benzofuran-1-one	CCCCC1c2ccccc2C(=O)O1	C0019159	hepatitis	0.7363
Butylphthalide	3-butyl-3H-2-benzofuran-1-one	CCCCC1c2ccccc2C(=O)O1	C0041582	Ulcerated	0.7357
Butylphthalide	3-butyl-3H-2-benzofuran-1-one	CCCCC1c2ccccc2C(=O)O1	C0000737	Abdominal Pain	0.7357
Butylphthalide	3-butyl-3H-2-benzofuran-1-one	CCCCC1c2ccccc2C(=O)O1	C0003864	Arthritis	0.7333
Butylphthalide	3-butyl-3H-2-benzofuran-1-one	CCCCC1c2ccccc2C(=O)O1	C0013369	Dysentery	0.7293
Butylphthalide	3-butyl-3H-2-benzofuran-1-one	CCCCC1c2ccccc2C(=O)O1	C0015967	Fever	0.7291
Butylphthalide	3-butyl-3H-2-benzofuran-1-one	CCCCC1c2ccccc2C(=O)O1	C0040046	Thrombophlebitis	0.7291
Butylphthalide	3-butyl-3H-2-benzofuran-1-one	CCCCC1c2ccccc2C(=O)O1	C0039082	Syndrome	0.7202
Butylphthalide	3-butyl-3H-2-benzofuran-1-one	CCCCC1c2ccccc2C(=O)O1	C0002892	Anemia, Pernicious	0.7172
Butylphthalide	3-butyl-3H-2-benzofuran-1-one	CCCCC1c2ccccc2C(=O)O1	C0004093	Weakness	0.7168
Butylphthalide	3-butyl-3H-2-benzofuran-1-one	CCCCC1c2ccccc2C(=O)O1	C0034734	Raynaud Disease	0.7137
Butylphthalide	3-butyl-3H-2-benzofuran-1-one	CCCCC1c2ccccc2C(=O)O1	C0021368	Inflammation	0.2288
Butylphthalide	3-butyl-3H-2-benzofuran-1-one	CCCCC1c2ccccc2C(=O)O1	C2936350	Plaque, Atherosclerotic	0.2226
Cantharidin	Kantaridin	C[C@@]12[C@H]3CC[C@@H]([C@@]1(C(=O)OC2=O)C)O3	C0002453	Amenorrhea	0.8045
Cantharidin	Kantaridin	C[C@@]12[C@H]3CC[C@@H]([C@@]1(C(=O)OC2=O)C)O3	C0023343	Leprosy	0.7595
Cantharidin	Kantaridin	C[C@@]12[C@H]3CC[C@@H]([C@@]1(C(=O)OC2=O)C)O3	C0038379	Eye deviation	0.7573
Cantharidin	Kantaridin	C[C@@]12[C@H]3CC[C@@H]([C@@]1(C(=O)OC2=O)C)O3	C1457887	Symptom, NOS	0.7182
Carvacrol	2-methyl-5-propan-2-ylphenol	Cc1ccc(cc1O)C(C)C	C0038990	Perspiration	0.8339
Carvacrol	2-methyl-5-propan-2-ylphenol	Cc1ccc(cc1O)C(C)C	C0042963	Vomiting	0.7705
Carvacrol	2-methyl-5-propan-2-ylphenol	Cc1ccc(cc1O)C(C)C	C0018681	Head ache	0.7656
Carvacrol	2-methyl-5-propan-2-ylphenol	Cc1ccc(cc1O)C(C)C	C1457887	Symptom, NOS	0.7498
Carvacrol	2-methyl-5-propan-2-ylphenol	Cc1ccc(cc1O)C(C)C	C0011991	Diarrhea	0.7443
Carvacrol	2-methyl-5-propan-2-ylphenol	Cc1ccc(cc1O)C(C)C	C0013604	Swelling	0.7363
Carvacrol	2-methyl-5-propan-2-ylphenol	Cc1ccc(cc1O)C(C)C	C0015967	Fever	0.7312
Carvacrol	2-methyl-5-propan-2-ylphenol	Cc1ccc(cc1O)C(C)C	C0039082	Syndrome	0.7182
Carvacrol	2-methyl-5-propan-2-ylphenol	Cc1ccc(cc1O)C(C)C	C0221512	Stomach pain	0.7028
Catalpol	Catalpinoside	C1=CO[C@H]([C@H]2[C@@H]1[C@@H]([C@H]3[C@@]2(O3)CO)O)O[C@H]4[C@@H]([C@H]([C@@H]([C@H](O4)CO)O)O)O	C0042963	Vomiting	0.7668
Catalpol	Catalpinoside	C1=CO[C@H]([C@H]2[C@@H]1[C@@H]([C@H]3[C@@]2(O3)CO)O)O[C@H]4[C@@H]([C@H]([C@@H]([C@H](O4)CO)O)O)O	C0019112	Haemorrhoids	0.7479
Cephaeline	(1R)-1-[[(2S,3R,11bS)-3-ethyl-9,10-dimethoxy-2,3,4,6,7,11b-hexahydro-1H-benzo[a]quinolizin-2-yl]methyl]-7-methoxy-1,2,3,4-tetrahydroisoquinolin-6-ol;dihydrochloride	CC[C@H]1CN2CCc3cc(c(cc3[C@@H]2C[C@@H]1C[C@@H]4c5cc(c(cc5CCN4)O)OC)OC)OC	C0019080	Hemorrhage	0.776
Cephaeline	(1R)-1-[[(2S,3R,11bS)-3-ethyl-9,10-dimethoxy-2,3,4,6,7,11b-hexahydro-1H-benzo[a]quinolizin-2-yl]methyl]-7-methoxy-1,2,3,4-tetrahydroisoquinolin-6-ol;dihydrochloride	CC[C@H]1CN2CCc3cc(c(cc3[C@@H]2C[C@@H]1C[C@@H]4c5cc(c(cc5CCN4)O)OC)OC)OC	C0022346	Jaundice	0.7295
Cephaeline	(1R)-1-[[(2S,3R,11bS)-3-ethyl-9,10-dimethoxy-2,3,4,6,7,11b-hexahydro-1H-benzo[a]quinolizin-2-yl]methyl]-7-methoxy-1,2,3,4-tetrahydroisoquinolin-6-ol;dihydrochloride	CC[C@H]1CN2CCc3cc(c(cc3[C@@H]2C[C@@H]1C[C@@H]4c5cc(c(cc5CCN4)O)OC)OC)OC	C0013369	Dysentery	0.7292
Chlorobutanol	1,1,1-trichloro-2-methylpropan-2-ol	CC(C)(C(Cl)(Cl)Cl)O	C0033774	Itching	0.9912
Chlorobutanol	1,1,1-trichloro-2-methylpropan-2-ol	CC(C)(C(Cl)(Cl)Cl)O	C0018681	Head ache	0.9882
Chlorobutanol	1,1,1-trichloro-2-methylpropan-2-ol	CC(C)(C(Cl)(Cl)Cl)O	C0027424	Nasal congestion	0.9301
Chlorobutanol	1,1,1-trichloro-2-methylpropan-2-ol	CC(C)(C(Cl)(Cl)Cl)O	C0038990	Perspiration	0.8339
Chlorobutanol	1,1,1-trichloro-2-methylpropan-2-ol	CC(C)(C(Cl)(Cl)Cl)O	C0027429	Nasal Obstruction	0.8304
Chlorobutanol	1,1,1-trichloro-2-methylpropan-2-ol	CC(C)(C(Cl)(Cl)Cl)O	C2607914	Allergic Rhinitis	0.8074
Chlorobutanol	1,1,1-trichloro-2-methylpropan-2-ol	CC(C)(C(Cl)(Cl)Cl)O	C0035436	Rheumatic Arthritis	0.7954
Chlorobutanol	1,1,1-trichloro-2-methylpropan-2-ol	CC(C)(C(Cl)(Cl)Cl)O	C0039082	Syndrome	0.7796
Chlorobutanol	1,1,1-trichloro-2-methylpropan-2-ol	CC(C)(C(Cl)(Cl)Cl)O	C0029882	Otitis Media	0.7772
Chlorobutanol	1,1,1-trichloro-2-methylpropan-2-ol	CC(C)(C(Cl)(Cl)Cl)O	C0038454	Stroke	0.773
Chlorobutanol	1,1,1-trichloro-2-methylpropan-2-ol	CC(C)(C(Cl)(Cl)Cl)O	C0393735	Syndrome, Headache	0.7694
Chlorobutanol	1,1,1-trichloro-2-methylpropan-2-ol	CC(C)(C(Cl)(Cl)Cl)O	C0023343	Leprosy	0.7595
Chlorobutanol	1,1,1-trichloro-2-methylpropan-2-ol	CC(C)(C(Cl)(Cl)Cl)O	C0014591	Epistaxis	0.7569
Chlorobutanol	1,1,1-trichloro-2-methylpropan-2-ol	CC(C)(C(Cl)(Cl)Cl)O	C0015230	Rash	0.7536
Chlorobutanol	1,1,1-trichloro-2-methylpropan-2-ol	CC(C)(C(Cl)(Cl)Cl)O	C0042109	Urticaria	0.7534
Chlorobutanol	1,1,1-trichloro-2-methylpropan-2-ol	CC(C)(C(Cl)(Cl)Cl)O	C0162429	Deficiency	0.7532
Chlorobutanol	1,1,1-trichloro-2-methylpropan-2-ol	CC(C)(C(Cl)(Cl)Cl)O	C0013595	Eczema	0.7517
Chlorobutanol	1,1,1-trichloro-2-methylpropan-2-ol	CC(C)(C(Cl)(Cl)Cl)O	C0028643	Numbness	0.7507
Chlorobutanol	1,1,1-trichloro-2-methylpropan-2-ol	CC(C)(C(Cl)(Cl)Cl)O	C0037199	Sinusitis	0.7388
Chlorobutanol	1,1,1-trichloro-2-methylpropan-2-ol	CC(C)(C(Cl)(Cl)Cl)O	C0014544	Epilepsy	0.7387
Chlorobutanol	1,1,1-trichloro-2-methylpropan-2-ol	CC(C)(C(Cl)(Cl)Cl)O	C0003864	Arthritis	0.7331
Chlorobutanol	1,1,1-trichloro-2-methylpropan-2-ol	CC(C)(C(Cl)(Cl)Cl)O	C0015469	Facial paralysis	0.7324
Chlorobutanol	1,1,1-trichloro-2-methylpropan-2-ol	CC(C)(C(Cl)(Cl)Cl)O	C0013369	Dysentery	0.7292
Chlorobutanol	1,1,1-trichloro-2-methylpropan-2-ol	CC(C)(C(Cl)(Cl)Cl)O	C0009443	Cold	0.729
Chlorobutanol	1,1,1-trichloro-2-methylpropan-2-ol	CC(C)(C(Cl)(Cl)Cl)O	C0015967	Fever	0.7285
Chlorobutanol	1,1,1-trichloro-2-methylpropan-2-ol	CC(C)(C(Cl)(Cl)Cl)O	C0036572	Convulsion	0.7266
Chlorobutanol	1,1,1-trichloro-2-methylpropan-2-ol	CC(C)(C(Cl)(Cl)Cl)O	C0036396	Sciatica	0.7231
Chlorobutanol	1,1,1-trichloro-2-methylpropan-2-ol	CC(C)(C(Cl)(Cl)Cl)O	C0009917	Contracture	0.7201
Chlorogenic acid	(1S,3R,4R,5R)-3-[(E)-3-(3,4-dihydroxyphenyl)prop-2-enoyl]oxy-1,4,5-trihydroxycyclohexane-1-carboxylic acid	C1C(C(C(CC1(C(=O)O)O)OC(=O)C=CC2=CC(=C(C=C2)O)O)O)O	C0025874	Metrorrhagia	0.8773
Chlorogenic acid	(1S,3R,4R,5R)-3-[(E)-3-(3,4-dihydroxyphenyl)prop-2-enoyl]oxy-1,4,5-trihydroxycyclohexane-1-carboxylic acid	C1C(C(C(CC1(C(=O)O)O)OC(=O)C=CC2=CC(=C(C=C2)O)O)O)O	C0080274	Retention of urine	0.8539
Chlorogenic acid	(1S,3R,4R,5R)-3-[(E)-3-(3,4-dihydroxyphenyl)prop-2-enoyl]oxy-1,4,5-trihydroxycyclohexane-1-carboxylic acid	C1C(C(C(CC1(C(=O)O)O)OC(=O)C=CC2=CC(=C(C=C2)O)O)O)O	C0018965	Haematuria	0.7998
Chlorogenic acid	(1S,3R,4R,5R)-3-[(E)-3-(3,4-dihydroxyphenyl)prop-2-enoyl]oxy-1,4,5-trihydroxycyclohexane-1-carboxylic acid	C1C(C(C(CC1(C(=O)O)O)OC(=O)C=CC2=CC(=C(C=C2)O)O)O)O	C0042963	Vomiting	0.7937
Chlorogenic acid	(1S,3R,4R,5R)-3-[(E)-3-(3,4-dihydroxyphenyl)prop-2-enoyl]oxy-1,4,5-trihydroxycyclohexane-1-carboxylic acid	C1C(C(C(CC1(C(=O)O)O)OC(=O)C=CC2=CC(=C(C=C2)O)O)O)O	C0013404	Dyspnea	0.7737
Chlorogenic acid	(1S,3R,4R,5R)-3-[(E)-3-(3,4-dihydroxyphenyl)prop-2-enoyl]oxy-1,4,5-trihydroxycyclohexane-1-carboxylic acid	C1C(C(C(CC1(C(=O)O)O)OC(=O)C=CC2=CC(=C(C=C2)O)O)O)O	C0042029	Urinary tract infection	0.772
Chlorogenic acid	(1S,3R,4R,5R)-3-[(E)-3-(3,4-dihydroxyphenyl)prop-2-enoyl]oxy-1,4,5-trihydroxycyclohexane-1-carboxylic acid	C1C(C(C(CC1(C(=O)O)O)OC(=O)C=CC2=CC(=C(C=C2)O)O)O)O	C0019080	Hemorrhage	0.7644
Chlorogenic acid	(1S,3R,4R,5R)-3-[(E)-3-(3,4-dihydroxyphenyl)prop-2-enoyl]oxy-1,4,5-trihydroxycyclohexane-1-carboxylic acid	C1C(C(C(CC1(C(=O)O)O)OC(=O)C=CC2=CC(=C(C=C2)O)O)O)O	C0013428	Painful urination	0.762
Chlorogenic acid	(1S,3R,4R,5R)-3-[(E)-3-(3,4-dihydroxyphenyl)prop-2-enoyl]oxy-1,4,5-trihydroxycyclohexane-1-carboxylic acid	C1C(C(C(CC1(C(=O)O)O)OC(=O)C=CC2=CC(=C(C=C2)O)O)O)O	C0241705	Difficulty in urination	0.7561
Chlorogenic acid	(1S,3R,4R,5R)-3-[(E)-3-(3,4-dihydroxyphenyl)prop-2-enoyl]oxy-1,4,5-trihydroxycyclohexane-1-carboxylic acid	C1C(C(C(CC1(C(=O)O)O)OC(=O)C=CC2=CC(=C(C=C2)O)O)O)O	C0004096	Asthma	0.7552
Chlorogenic acid	(1S,3R,4R,5R)-3-[(E)-3-(3,4-dihydroxyphenyl)prop-2-enoyl]oxy-1,4,5-trihydroxycyclohexane-1-carboxylic acid	C1C(C(C(CC1(C(=O)O)O)OC(=O)C=CC2=CC(=C(C=C2)O)O)O)O	C0018926	Haematemesis	0.7196
Chlorogenic acid	(1S,3R,4R,5R)-3-[(E)-3-(3,4-dihydroxyphenyl)prop-2-enoyl]oxy-1,4,5-trihydroxycyclohexane-1-carboxylic acid	C1C(C(C(CC1(C(=O)O)O)OC(=O)C=CC2=CC(=C(C=C2)O)O)O)O	C0451641	Urolithiasis	0.712
Chlorogenic acid	(1S,3R,4R,5R)-3-[(E)-3-(3,4-dihydroxyphenyl)prop-2-enoyl]oxy-1,4,5-trihydroxycyclohexane-1-carboxylic acid	C1C(C(C(CC1(C(=O)O)O)OC(=O)C=CC2=CC(=C(C=C2)O)O)O)O	C0149671	Dribbling of urine	0.7085
Chlorogenic acid	(1S,3R,4R,5R)-3-[(E)-3-(3,4-dihydroxyphenyl)prop-2-enoyl]oxy-1,4,5-trihydroxycyclohexane-1-carboxylic acid	C1C(C(C(CC1(C(=O)O)O)OC(=O)C=CC2=CC(=C(C=C2)O)O)O)O	C0042035	Urination Disorder	0.3153
Chlorogenic acid	(1S,3R,4R,5R)-3-[(E)-3-(3,4-dihydroxyphenyl)prop-2-enoyl]oxy-1,4,5-trihydroxycyclohexane-1-carboxylic acid	C1C(C(C(CC1(C(=O)O)O)OC(=O)C=CC2=CC(=C(C=C2)O)O)O)O	C0042075	urinary disease	0.2848
Cholic acid	(4R)-4-[(3R,5S,7R,8R,9S,10S,12S,13R,14S,17R)-3,7,12-trihydroxy-10,13-dimethyl-2,3,4,5,6,7,8,9,11,12,14,15,16,17-tetradecahydro-1H-cyclopenta[a]phenanthren-17-yl]pentanoic acid	C[C@H](CCC(=O)O)[C@H]1CC[C@@H]2[C@@]1([C@H](C[C@H]3[C@H]2[C@@H](C[C@H]4[C@@]3(CC[C@H](C4)O)C)O)O)C	C0019825	Hoarse voice	0.8999
Cholic acid	(4R)-4-[(3R,5S,7R,8R,9S,10S,12S,13R,14S,17R)-3,7,12-trihydroxy-10,13-dimethyl-2,3,4,5,6,7,8,9,11,12,14,15,16,17-tetradecahydro-1H-cyclopenta[a]phenanthren-17-yl]pentanoic acid	C[C@H](CCC(=O)O)[C@H]1CC[C@@H]2[C@@]1([C@H](C[C@H]3[C@H]2[C@@H](C[C@H]4[C@@]3(CC[C@H](C4)O)C)O)O)C	C0242429	Sorethroat	0.8744
Cholic acid	(4R)-4-[(3R,5S,7R,8R,9S,10S,12S,13R,14S,17R)-3,7,12-trihydroxy-10,13-dimethyl-2,3,4,5,6,7,8,9,11,12,14,15,16,17-tetradecahydro-1H-cyclopenta[a]phenanthren-17-yl]pentanoic acid	C[C@H](CCC(=O)O)[C@H]1CC[C@@H]2[C@@]1([C@H](C[C@H]3[C@H]2[C@@H](C[C@H]4[C@@]3(CC[C@H](C4)O)C)O)O)C	C0003090	Ankylosis	0.79
Cholic acid	(4R)-4-[(3R,5S,7R,8R,9S,10S,12S,13R,14S,17R)-3,7,12-trihydroxy-10,13-dimethyl-2,3,4,5,6,7,8,9,11,12,14,15,16,17-tetradecahydro-1H-cyclopenta[a]phenanthren-17-yl]pentanoic acid	C[C@H](CCC(=O)O)[C@H]1CC[C@@H]2[C@@]1([C@H](C[C@H]3[C@H]2[C@@H](C[C@H]4[C@@]3(CC[C@H](C4)O)C)O)O)C	C0003862	Pain in joint	0.7893
Cholic acid	(4R)-4-[(3R,5S,7R,8R,9S,10S,12S,13R,14S,17R)-3,7,12-trihydroxy-10,13-dimethyl-2,3,4,5,6,7,8,9,11,12,14,15,16,17-tetradecahydro-1H-cyclopenta[a]phenanthren-17-yl]pentanoic acid	C[C@H](CCC(=O)O)[C@H]1CC[C@@H]2[C@@]1([C@H](C[C@H]3[C@H]2[C@@H](C[C@H]4[C@@]3(CC[C@H](C4)O)C)O)O)C	C0149745	Oral Ulcer	0.7854
Cholic acid	(4R)-4-[(3R,5S,7R,8R,9S,10S,12S,13R,14S,17R)-3,7,12-trihydroxy-10,13-dimethyl-2,3,4,5,6,7,8,9,11,12,14,15,16,17-tetradecahydro-1H-cyclopenta[a]phenanthren-17-yl]pentanoic acid	C[C@H](CCC(=O)O)[C@H]1CC[C@@H]2[C@@]1([C@H](C[C@H]3[C@H]2[C@@H](C[C@H]4[C@@]3(CC[C@H](C4)O)C)O)O)C	C0007642	Cellulitis	0.7834
Cholic acid	(4R)-4-[(3R,5S,7R,8R,9S,10S,12S,13R,14S,17R)-3,7,12-trihydroxy-10,13-dimethyl-2,3,4,5,6,7,8,9,11,12,14,15,16,17-tetradecahydro-1H-cyclopenta[a]phenanthren-17-yl]pentanoic acid	C[C@H](CCC(=O)O)[C@H]1CC[C@@H]2[C@@]1([C@H](C[C@H]3[C@H]2[C@@H](C[C@H]4[C@@]3(CC[C@H](C4)O)C)O)O)C	C0039614	Tetanus	0.7739
Cholic acid	(4R)-4-[(3R,5S,7R,8R,9S,10S,12S,13R,14S,17R)-3,7,12-trihydroxy-10,13-dimethyl-2,3,4,5,6,7,8,9,11,12,14,15,16,17-tetradecahydro-1H-cyclopenta[a]phenanthren-17-yl]pentanoic acid	C[C@H](CCC(=O)O)[C@H]1CC[C@@H]2[C@@]1([C@H](C[C@H]3[C@H]2[C@@H](C[C@H]4[C@@]3(CC[C@H](C4)O)C)O)O)C	C0038454	Stroke	0.7729
Cholic acid	(4R)-4-[(3R,5S,7R,8R,9S,10S,12S,13R,14S,17R)-3,7,12-trihydroxy-10,13-dimethyl-2,3,4,5,6,7,8,9,11,12,14,15,16,17-tetradecahydro-1H-cyclopenta[a]phenanthren-17-yl]pentanoic acid	C[C@H](CCC(=O)O)[C@H]1CC[C@@H]2[C@@]1([C@H](C[C@H]3[C@H]2[C@@H](C[C@H]4[C@@]3(CC[C@H](C4)O)C)O)O)C	C0036262	Scabies	0.7694
Cholic acid	(4R)-4-[(3R,5S,7R,8R,9S,10S,12S,13R,14S,17R)-3,7,12-trihydroxy-10,13-dimethyl-2,3,4,5,6,7,8,9,11,12,14,15,16,17-tetradecahydro-1H-cyclopenta[a]phenanthren-17-yl]pentanoic acid	C[C@H](CCC(=O)O)[C@H]1CC[C@@H]2[C@@]1([C@H](C[C@H]3[C@H]2[C@@H](C[C@H]4[C@@]3(CC[C@H](C4)O)C)O)O)C	C0018991	Hemiplegia	0.7623
Cholic acid	(4R)-4-[(3R,5S,7R,8R,9S,10S,12S,13R,14S,17R)-3,7,12-trihydroxy-10,13-dimethyl-2,3,4,5,6,7,8,9,11,12,14,15,16,17-tetradecahydro-1H-cyclopenta[a]phenanthren-17-yl]pentanoic acid	C[C@H](CCC(=O)O)[C@H]1CC[C@@H]2[C@@]1([C@H](C[C@H]3[C@H]2[C@@H](C[C@H]4[C@@]3(CC[C@H](C4)O)C)O)O)C	C0033774	Itching	0.7611
Cholic acid	(4R)-4-[(3R,5S,7R,8R,9S,10S,12S,13R,14S,17R)-3,7,12-trihydroxy-10,13-dimethyl-2,3,4,5,6,7,8,9,11,12,14,15,16,17-tetradecahydro-1H-cyclopenta[a]phenanthren-17-yl]pentanoic acid	C[C@H](CCC(=O)O)[C@H]1CC[C@@H]2[C@@]1([C@H](C[C@H]3[C@H]2[C@@H](C[C@H]4[C@@]3(CC[C@H](C4)O)C)O)O)C	C0023343	Leprosy	0.7599
Cholic acid	(4R)-4-[(3R,5S,7R,8R,9S,10S,12S,13R,14S,17R)-3,7,12-trihydroxy-10,13-dimethyl-2,3,4,5,6,7,8,9,11,12,14,15,16,17-tetradecahydro-1H-cyclopenta[a]phenanthren-17-yl]pentanoic acid	C[C@H](CCC(=O)O)[C@H]1CC[C@@H]2[C@@]1([C@H](C[C@H]3[C@H]2[C@@H](C[C@H]4[C@@]3(CC[C@H](C4)O)C)O)O)C	C0013604	Swelling	0.7585
Cholic acid	(4R)-4-[(3R,5S,7R,8R,9S,10S,12S,13R,14S,17R)-3,7,12-trihydroxy-10,13-dimethyl-2,3,4,5,6,7,8,9,11,12,14,15,16,17-tetradecahydro-1H-cyclopenta[a]phenanthren-17-yl]pentanoic acid	C[C@H](CCC(=O)O)[C@H]1CC[C@@H]2[C@@]1([C@H](C[C@H]3[C@H]2[C@@H](C[C@H]4[C@@]3(CC[C@H](C4)O)C)O)O)C	C0015230	Rash	0.7533
Cholic acid	(4R)-4-[(3R,5S,7R,8R,9S,10S,12S,13R,14S,17R)-3,7,12-trihydroxy-10,13-dimethyl-2,3,4,5,6,7,8,9,11,12,14,15,16,17-tetradecahydro-1H-cyclopenta[a]phenanthren-17-yl]pentanoic acid	C[C@H](CCC(=O)O)[C@H]1CC[C@@H]2[C@@]1([C@H](C[C@H]3[C@H]2[C@@H](C[C@H]4[C@@]3(CC[C@H](C4)O)C)O)O)C	C0014544	Epilepsy	0.7527
Cholic acid	(4R)-4-[(3R,5S,7R,8R,9S,10S,12S,13R,14S,17R)-3,7,12-trihydroxy-10,13-dimethyl-2,3,4,5,6,7,8,9,11,12,14,15,16,17-tetradecahydro-1H-cyclopenta[a]phenanthren-17-yl]pentanoic acid	C[C@H](CCC(=O)O)[C@H]1CC[C@@H]2[C@@]1([C@H](C[C@H]3[C@H]2[C@@H](C[C@H]4[C@@]3(CC[C@H](C4)O)C)O)O)C	C0003564	Aphonia	0.7518
Cholic acid	(4R)-4-[(3R,5S,7R,8R,9S,10S,12S,13R,14S,17R)-3,7,12-trihydroxy-10,13-dimethyl-2,3,4,5,6,7,8,9,11,12,14,15,16,17-tetradecahydro-1H-cyclopenta[a]phenanthren-17-yl]pentanoic acid	C[C@H](CCC(=O)O)[C@H]1CC[C@@H]2[C@@]1([C@H](C[C@H]3[C@H]2[C@@H](C[C@H]4[C@@]3(CC[C@H](C4)O)C)O)O)C	C0041296	Tuberculosis	0.7481
Cholic acid	(4R)-4-[(3R,5S,7R,8R,9S,10S,12S,13R,14S,17R)-3,7,12-trihydroxy-10,13-dimethyl-2,3,4,5,6,7,8,9,11,12,14,15,16,17-tetradecahydro-1H-cyclopenta[a]phenanthren-17-yl]pentanoic acid	C[C@H](CCC(=O)O)[C@H]1CC[C@@H]2[C@@]1([C@H](C[C@H]3[C@H]2[C@@H](C[C@H]4[C@@]3(CC[C@H](C4)O)C)O)O)C	C0020580	Numbness	0.7469
Cholic acid	(4R)-4-[(3R,5S,7R,8R,9S,10S,12S,13R,14S,17R)-3,7,12-trihydroxy-10,13-dimethyl-2,3,4,5,6,7,8,9,11,12,14,15,16,17-tetradecahydro-1H-cyclopenta[a]phenanthren-17-yl]pentanoic acid	C[C@H](CCC(=O)O)[C@H]1CC[C@@H]2[C@@]1([C@H](C[C@H]3[C@H]2[C@@H](C[C@H]4[C@@]3(CC[C@H](C4)O)C)O)O)C	C0522224	Paralysis	0.7431
Cholic acid	(4R)-4-[(3R,5S,7R,8R,9S,10S,12S,13R,14S,17R)-3,7,12-trihydroxy-10,13-dimethyl-2,3,4,5,6,7,8,9,11,12,14,15,16,17-tetradecahydro-1H-cyclopenta[a]phenanthren-17-yl]pentanoic acid	C[C@H](CCC(=O)O)[C@H]1CC[C@@H]2[C@@]1([C@H](C[C@H]3[C@H]2[C@@H](C[C@H]4[C@@]3(CC[C@H](C4)O)C)O)O)C	C0036572	Convulsion	0.736
Cholic acid	(4R)-4-[(3R,5S,7R,8R,9S,10S,12S,13R,14S,17R)-3,7,12-trihydroxy-10,13-dimethyl-2,3,4,5,6,7,8,9,11,12,14,15,16,17-tetradecahydro-1H-cyclopenta[a]phenanthren-17-yl]pentanoic acid	C[C@H](CCC(=O)O)[C@H]1CC[C@@H]2[C@@]1([C@H](C[C@H]3[C@H]2[C@@H](C[C@H]4[C@@]3(CC[C@H](C4)O)C)O)O)C	C0014548	general epilepsy	0.733
Cholic acid	(4R)-4-[(3R,5S,7R,8R,9S,10S,12S,13R,14S,17R)-3,7,12-trihydroxy-10,13-dimethyl-2,3,4,5,6,7,8,9,11,12,14,15,16,17-tetradecahydro-1H-cyclopenta[a]phenanthren-17-yl]pentanoic acid	C[C@H](CCC(=O)O)[C@H]1CC[C@@H]2[C@@]1([C@H](C[C@H]3[C@H]2[C@@H](C[C@H]4[C@@]3(CC[C@H](C4)O)C)O)O)C	C0037763	Spasm	0.7296
Cholic acid	(4R)-4-[(3R,5S,7R,8R,9S,10S,12S,13R,14S,17R)-3,7,12-trihydroxy-10,13-dimethyl-2,3,4,5,6,7,8,9,11,12,14,15,16,17-tetradecahydro-1H-cyclopenta[a]phenanthren-17-yl]pentanoic acid	C[C@H](CCC(=O)O)[C@H]1CC[C@@H]2[C@@]1([C@H](C[C@H]3[C@H]2[C@@H](C[C@H]4[C@@]3(CC[C@H](C4)O)C)O)O)C	C0344232	Blurred vision	0.7271
Cholic acid	(4R)-4-[(3R,5S,7R,8R,9S,10S,12S,13R,14S,17R)-3,7,12-trihydroxy-10,13-dimethyl-2,3,4,5,6,7,8,9,11,12,14,15,16,17-tetradecahydro-1H-cyclopenta[a]phenanthren-17-yl]pentanoic acid	C[C@H](CCC(=O)O)[C@H]1CC[C@@H]2[C@@]1([C@H](C[C@H]3[C@H]2[C@@H](C[C@H]4[C@@]3(CC[C@H](C4)O)C)O)O)C	C0031350	inflammation throat	0.7266
Cholic acid	(4R)-4-[(3R,5S,7R,8R,9S,10S,12S,13R,14S,17R)-3,7,12-trihydroxy-10,13-dimethyl-2,3,4,5,6,7,8,9,11,12,14,15,16,17-tetradecahydro-1H-cyclopenta[a]phenanthren-17-yl]pentanoic acid	C[C@H](CCC(=O)O)[C@H]1CC[C@@H]2[C@@]1([C@H](C[C@H]3[C@H]2[C@@H](C[C@H]4[C@@]3(CC[C@H](C4)O)C)O)O)C	C0009917	Contracture	0.7201
Cholic acid	(4R)-4-[(3R,5S,7R,8R,9S,10S,12S,13R,14S,17R)-3,7,12-trihydroxy-10,13-dimethyl-2,3,4,5,6,7,8,9,11,12,14,15,16,17-tetradecahydro-1H-cyclopenta[a]phenanthren-17-yl]pentanoic acid	C[C@H](CCC(=O)O)[C@H]1CC[C@@H]2[C@@]1([C@H](C[C@H]3[C@H]2[C@@H](C[C@H]4[C@@]3(CC[C@H](C4)O)C)O)O)C	C0039082	Syndrome	0.7183
Cholic acid	(4R)-4-[(3R,5S,7R,8R,9S,10S,12S,13R,14S,17R)-3,7,12-trihydroxy-10,13-dimethyl-2,3,4,5,6,7,8,9,11,12,14,15,16,17-tetradecahydro-1H-cyclopenta[a]phenanthren-17-yl]pentanoic acid	C[C@H](CCC(=O)O)[C@H]1CC[C@@H]2[C@@]1([C@H](C[C@H]3[C@H]2[C@@H](C[C@H]4[C@@]3(CC[C@H](C4)O)C)O)O)C	C0003864	Arthritis	0.2199
choline	2-hydroxyethyl(trimethyl)azanium	C[N+](C)(C)CCO	C0030193	Painful	1.0101
choline	2-hydroxyethyl(trimethyl)azanium	C[N+](C)(C)CCO	C0025874	Metrorrhagia	0.8869
choline	2-hydroxyethyl(trimethyl)azanium	C[N+](C)(C)CCO	C0038990	Perspiration	0.8336
choline	2-hydroxyethyl(trimethyl)azanium	C[N+](C)(C)CCO	C0011603	Dermatitis	0.8221
choline	2-hydroxyethyl(trimethyl)azanium	C[N+](C)(C)CCO	C0002453	Amenorrhea	0.8218
choline	2-hydroxyethyl(trimethyl)azanium	C[N+](C)(C)CCO	C0002871	Anaemia	0.8186
choline	2-hydroxyethyl(trimethyl)azanium	C[N+](C)(C)CCO	C0008031	PAIN IN CHEST	0.8136
choline	2-hydroxyethyl(trimethyl)azanium	C[N+](C)(C)CCO	C0003862	Pain in joint	0.7918
choline	2-hydroxyethyl(trimethyl)azanium	C[N+](C)(C)CCO	C0009806	Constipation	0.7916
choline	2-hydroxyethyl(trimethyl)azanium	C[N+](C)(C)CCO	C0033860	Psoriasis	0.775
choline	2-hydroxyethyl(trimethyl)azanium	C[N+](C)(C)CCO	C0018681	Head ache	0.7658
choline	2-hydroxyethyl(trimethyl)azanium	C[N+](C)(C)CCO	C0013595	Eczema	0.7624
choline	2-hydroxyethyl(trimethyl)azanium	C[N+](C)(C)CCO	C0027796	Neuralgia	0.7579
choline	2-hydroxyethyl(trimethyl)azanium	C[N+](C)(C)CCO	C0037274	Skin disease	0.7564
choline	2-hydroxyethyl(trimethyl)azanium	C[N+](C)(C)CCO	C0333641	Atrophy	0.7476
choline	2-hydroxyethyl(trimethyl)azanium	C[N+](C)(C)CCO	C0024031	Lumbago	0.7467
choline	2-hydroxyethyl(trimethyl)azanium	C[N+](C)(C)CCO	C0013390	Menorrhalgia	0.7434
choline	2-hydroxyethyl(trimethyl)azanium	C[N+](C)(C)CCO	C0019159	hepatitis	0.7363
choline	2-hydroxyethyl(trimethyl)azanium	C[N+](C)(C)CCO	C0041582	Ulcerated	0.7357
choline	2-hydroxyethyl(trimethyl)azanium	C[N+](C)(C)CCO	C0000737	Abdominal Pain	0.7357
choline	2-hydroxyethyl(trimethyl)azanium	C[N+](C)(C)CCO	C0003864	Arthritis	0.7333
choline	2-hydroxyethyl(trimethyl)azanium	C[N+](C)(C)CCO	C0013369	Dysentery	0.7293
choline	2-hydroxyethyl(trimethyl)azanium	C[N+](C)(C)CCO	C0015967	Fever	0.7291
choline	2-hydroxyethyl(trimethyl)azanium	C[N+](C)(C)CCO	C0040046	Thrombophlebitis	0.7291
choline	2-hydroxyethyl(trimethyl)azanium	C[N+](C)(C)CCO	C0002892	Anemia, Pernicious	0.7172
choline	2-hydroxyethyl(trimethyl)azanium	C[N+](C)(C)CCO	C0004093	Weakness	0.7168
choline	2-hydroxyethyl(trimethyl)azanium	C[N+](C)(C)CCO	C0034734	Raynaud Disease	0.7137
choline	2-hydroxyethyl(trimethyl)azanium	C[N+](C)(C)CCO	C0021368	Inflammation	0.2288
choline	2-hydroxyethyl(trimethyl)azanium	C[N+](C)(C)CCO	C2936350	Plaque, Atherosclerotic	0.2226
Chrysophanic acid	Chrysophanol / 3-Methylchrysazin; 1,8-Dihydroxy-3-methylanthraquinone	Cc1cc2c(c(c1)O)C(=O)c3c(cccc3O)C2=O	C0242429	Sorethroat	0.8747
Chrysophanic acid	Chrysophanol / 3-Methylchrysazin; 1,8-Dihydroxy-3-methylanthraquinone	Cc1cc2c(c(c1)O)C(=O)c3c(cccc3O)C2=O	C0013604	Swelling	0.8337
Chrysophanic acid	Chrysophanol / 3-Methylchrysazin; 1,8-Dihydroxy-3-methylanthraquinone	Cc1cc2c(c(c1)O)C(=O)c3c(cccc3O)C2=O	C0002453	Amenorrhea	0.8045
Chrysophanic acid	Chrysophanol / 3-Methylchrysazin; 1,8-Dihydroxy-3-methylanthraquinone	Cc1cc2c(c(c1)O)C(=O)c3c(cccc3O)C2=O	C0014591	Epistaxis	0.7569
Chrysophanic acid	Chrysophanol / 3-Methylchrysazin; 1,8-Dihydroxy-3-methylanthraquinone	Cc1cc2c(c(c1)O)C(=O)c3c(cccc3O)C2=O	C0015230	Rash	0.7542
Chrysophanic acid	Chrysophanol / 3-Methylchrysazin; 1,8-Dihydroxy-3-methylanthraquinone	Cc1cc2c(c(c1)O)C(=O)c3c(cccc3O)C2=O	C3263722	Injury	0.7466
Chrysophanic acid	Chrysophanol / 3-Methylchrysazin; 1,8-Dihydroxy-3-methylanthraquinone	Cc1cc2c(c(c1)O)C(=O)c3c(cccc3O)C2=O	C0006434	Burns	0.7421
Chrysophanic acid	Chrysophanol / 3-Methylchrysazin; 1,8-Dihydroxy-3-methylanthraquinone	Cc1cc2c(c(c1)O)C(=O)c3c(cccc3O)C2=O	C0019080	Hemorrhage	0.7357
Chrysophanic acid	Chrysophanol / 3-Methylchrysazin; 1,8-Dihydroxy-3-methylanthraquinone	Cc1cc2c(c(c1)O)C(=O)c3c(cccc3O)C2=O	C0000737	Abdominal Pain	0.7323
Chrysophanic acid	Chrysophanol / 3-Methylchrysazin; 1,8-Dihydroxy-3-methylanthraquinone	Cc1cc2c(c(c1)O)C(=O)c3c(cccc3O)C2=O	C0022346	Jaundice	0.7301
Chrysophanic acid	Chrysophanol / 3-Methylchrysazin; 1,8-Dihydroxy-3-methylanthraquinone	Cc1cc2c(c(c1)O)C(=O)c3c(cccc3O)C2=O	C0013369	Dysentery	0.7292
Chrysophanic acid	Chrysophanol / 3-Methylchrysazin; 1,8-Dihydroxy-3-methylanthraquinone	Cc1cc2c(c(c1)O)C(=O)c3c(cccc3O)C2=O	C0015967	Fever	0.7284
Chrysophanic acid	Chrysophanol / 3-Methylchrysazin; 1,8-Dihydroxy-3-methylanthraquinone	Cc1cc2c(c(c1)O)C(=O)c3c(cccc3O)C2=O	C0031350	inflammation throat	0.7265
Cinobufagin	14,15beta-Epoxy-3beta,16beta-dihydroxy-5beta,20(22)-bufadienolide 16-Acetate	CC(=O)O[C@@H]1[C@@H]([C@]2(CC[C@H]3[C@H]([C@@]24[C@@H]1O4)CC[C@H]5[C@@]3(CC[C@@H](C5)O)C)C)C6=COC(=O)C=C6	C0242429	Sorethroat	0.8745
Cinobufagin	14,15beta-Epoxy-3beta,16beta-dihydroxy-5beta,20(22)-bufadienolide 16-Acetate	CC(=O)O[C@@H]1[C@@H]([C@]2(CC[C@H]3[C@H]([C@@]24[C@@H]1O4)CC[C@H]5[C@@]3(CC[C@@H](C5)O)C)C)C6=COC(=O)C=C6	C0038990	Perspiration	0.8336
Cinobufagin	14,15beta-Epoxy-3beta,16beta-dihydroxy-5beta,20(22)-bufadienolide 16-Acetate	CC(=O)O[C@@H]1[C@@H]([C@]2(CC[C@H]3[C@H]([C@@]24[C@@H]1O4)CC[C@H]5[C@@]3(CC[C@@H](C5)O)C)C)C6=COC(=O)C=C6	C0149745	Oral Ulcer	0.7853
Cinobufagin	14,15beta-Epoxy-3beta,16beta-dihydroxy-5beta,20(22)-bufadienolide 16-Acetate	CC(=O)O[C@@H]1[C@@H]([C@]2(CC[C@H]3[C@H]([C@@]24[C@@H]1O4)CC[C@H]5[C@@]3(CC[C@@H](C5)O)C)C)C6=COC(=O)C=C6	C0007642	Cellulitis	0.7834
Cinobufagin	14,15beta-Epoxy-3beta,16beta-dihydroxy-5beta,20(22)-bufadienolide 16-Acetate	CC(=O)O[C@@H]1[C@@H]([C@]2(CC[C@H]3[C@H]([C@@]24[C@@H]1O4)CC[C@H]5[C@@]3(CC[C@@H](C5)O)C)C)C6=COC(=O)C=C6	C0039082	Syndrome	0.7832
Cinobufagin	14,15beta-Epoxy-3beta,16beta-dihydroxy-5beta,20(22)-bufadienolide 16-Acetate	CC(=O)O[C@@H]1[C@@H]([C@]2(CC[C@H]3[C@H]([C@@]24[C@@H]1O4)CC[C@H]5[C@@]3(CC[C@@H](C5)O)C)C)C6=COC(=O)C=C6	C0018801	heart insufficiency	0.7804
Cinobufagin	14,15beta-Epoxy-3beta,16beta-dihydroxy-5beta,20(22)-bufadienolide 16-Acetate	CC(=O)O[C@@H]1[C@@H]([C@]2(CC[C@H]3[C@H]([C@@]24[C@@H]1O4)CC[C@H]5[C@@]3(CC[C@@H](C5)O)C)C)C6=COC(=O)C=C6	C0039614	Tetanus	0.7741
Cinobufagin	14,15beta-Epoxy-3beta,16beta-dihydroxy-5beta,20(22)-bufadienolide 16-Acetate	CC(=O)O[C@@H]1[C@@H]([C@]2(CC[C@H]3[C@H]([C@@]24[C@@H]1O4)CC[C@H]5[C@@]3(CC[C@@H](C5)O)C)C)C6=COC(=O)C=C6	C0023343	Leprosy	0.7599
Cinobufagin	14,15beta-Epoxy-3beta,16beta-dihydroxy-5beta,20(22)-bufadienolide 16-Acetate	CC(=O)O[C@@H]1[C@@H]([C@]2(CC[C@H]3[C@H]([C@@]24[C@@H]1O4)CC[C@H]5[C@@]3(CC[C@@H](C5)O)C)C)C6=COC(=O)C=C6	C0013604	Swelling	0.7586
Cinobufagin	14,15beta-Epoxy-3beta,16beta-dihydroxy-5beta,20(22)-bufadienolide 16-Acetate	CC(=O)O[C@@H]1[C@@H]([C@]2(CC[C@H]3[C@H]([C@@]24[C@@H]1O4)CC[C@H]5[C@@]3(CC[C@@H](C5)O)C)C)C6=COC(=O)C=C6	C0024530	Malaria	0.7584
Cinobufagin	14,15beta-Epoxy-3beta,16beta-dihydroxy-5beta,20(22)-bufadienolide 16-Acetate	CC(=O)O[C@@H]1[C@@H]([C@]2(CC[C@H]3[C@H]([C@@]24[C@@H]1O4)CC[C@H]5[C@@]3(CC[C@@H](C5)O)C)C)C6=COC(=O)C=C6	C0684336	Impairment	0.7541
Cinobufagin	14,15beta-Epoxy-3beta,16beta-dihydroxy-5beta,20(22)-bufadienolide 16-Acetate	CC(=O)O[C@@H]1[C@@H]([C@]2(CC[C@H]3[C@H]([C@@]24[C@@H]1O4)CC[C@H]5[C@@]3(CC[C@@H](C5)O)C)C)C6=COC(=O)C=C6	C0013395	Indigestion	0.7519
Cinobufagin	14,15beta-Epoxy-3beta,16beta-dihydroxy-5beta,20(22)-bufadienolide 16-Acetate	CC(=O)O[C@@H]1[C@@H]([C@]2(CC[C@H]3[C@H]([C@@]24[C@@H]1O4)CC[C@H]5[C@@]3(CC[C@@H](C5)O)C)C)C6=COC(=O)C=C6	C0036690	Septicaemia, NOS	0.7514
Cinobufagin	14,15beta-Epoxy-3beta,16beta-dihydroxy-5beta,20(22)-bufadienolide 16-Acetate	CC(=O)O[C@@H]1[C@@H]([C@]2(CC[C@H]3[C@H]([C@@]24[C@@H]1O4)CC[C@H]5[C@@]3(CC[C@@H](C5)O)C)C)C6=COC(=O)C=C6	C0013595	Eczema	0.7507
Cinobufagin	14,15beta-Epoxy-3beta,16beta-dihydroxy-5beta,20(22)-bufadienolide 16-Acetate	CC(=O)O[C@@H]1[C@@H]([C@]2(CC[C@H]3[C@H]([C@@]24[C@@H]1O4)CC[C@H]5[C@@]3(CC[C@@H](C5)O)C)C)C6=COC(=O)C=C6	C0041296	Tuberculosis	0.7482
Cinobufagin	14,15beta-Epoxy-3beta,16beta-dihydroxy-5beta,20(22)-bufadienolide 16-Acetate	CC(=O)O[C@@H]1[C@@H]([C@]2(CC[C@H]3[C@H]([C@@]24[C@@H]1O4)CC[C@H]5[C@@]3(CC[C@@H](C5)O)C)C)C6=COC(=O)C=C6	C0009938	Bruise	0.7462
Cinobufagin	14,15beta-Epoxy-3beta,16beta-dihydroxy-5beta,20(22)-bufadienolide 16-Acetate	CC(=O)O[C@@H]1[C@@H]([C@]2(CC[C@H]3[C@H]([C@@]24[C@@H]1O4)CC[C@H]5[C@@]3(CC[C@@H](C5)O)C)C)C6=COC(=O)C=C6	C0032584	Polyp	0.7422
Cinobufagin	14,15beta-Epoxy-3beta,16beta-dihydroxy-5beta,20(22)-bufadienolide 16-Acetate	CC(=O)O[C@@H]1[C@@H]([C@]2(CC[C@H]3[C@H]([C@@]24[C@@H]1O4)CC[C@H]5[C@@]3(CC[C@@H](C5)O)C)C)C6=COC(=O)C=C6	C0026837	Rigor	0.7401
Cinobufagin	14,15beta-Epoxy-3beta,16beta-dihydroxy-5beta,20(22)-bufadienolide 16-Acetate	CC(=O)O[C@@H]1[C@@H]([C@]2(CC[C@H]3[C@H]([C@@]24[C@@H]1O4)CC[C@H]5[C@@]3(CC[C@@H](C5)O)C)C)C6=COC(=O)C=C6	C0015672	Fatigue	0.7333
Cinobufagin	14,15beta-Epoxy-3beta,16beta-dihydroxy-5beta,20(22)-bufadienolide 16-Acetate	CC(=O)O[C@@H]1[C@@H]([C@]2(CC[C@H]3[C@H]([C@@]24[C@@H]1O4)CC[C@H]5[C@@]3(CC[C@@H](C5)O)C)C)C6=COC(=O)C=C6	C0015967	Fever	0.7287
Cinobufagin	14,15beta-Epoxy-3beta,16beta-dihydroxy-5beta,20(22)-bufadienolide 16-Acetate	CC(=O)O[C@@H]1[C@@H]([C@]2(CC[C@H]3[C@H]([C@@]24[C@@H]1O4)CC[C@H]5[C@@]3(CC[C@@H](C5)O)C)C)C6=COC(=O)C=C6	C0031350	inflammation throat	0.7266
Cinobufagin	14,15beta-Epoxy-3beta,16beta-dihydroxy-5beta,20(22)-bufadienolide 16-Acetate	CC(=O)O[C@@H]1[C@@H]([C@]2(CC[C@H]3[C@H]([C@@]24[C@@H]1O4)CC[C@H]5[C@@]3(CC[C@@H](C5)O)C)C)C6=COC(=O)C=C6	C0004093	Weakness	0.7169
Cinobufagin	14,15beta-Epoxy-3beta,16beta-dihydroxy-5beta,20(22)-bufadienolide 16-Acetate	CC(=O)O[C@@H]1[C@@H]([C@]2(CC[C@H]3[C@H]([C@@]24[C@@H]1O4)CC[C@H]5[C@@]3(CC[C@@H](C5)O)C)C)C6=COC(=O)C=C6	C0040460	Toothache	0.7116
Cirsiliol	6-Hydroxyluteolin-6,7-dimethyl ether	COc1cc2c(c(=O)cc(o2)c3ccc(c(c3)O)O)c(c1OC)O	C0038990	Perspiration	0.8361
Cirsiliol	6-Hydroxyluteolin-6,7-dimethyl ether	COc1cc2c(c(=O)cc(o2)c3ccc(c(c3)O)O)c(c1OC)O	C0024530	Malaria	0.7581
Cirsiliol	6-Hydroxyluteolin-6,7-dimethyl ether	COc1cc2c(c(=O)cc(o2)c3ccc(c(c3)O)O)c(c1OC)O	C1457887	Symptom, NOS	0.7491
Cirsiliol	6-Hydroxyluteolin-6,7-dimethyl ether	COc1cc2c(c(=O)cc(o2)c3ccc(c(c3)O)O)c(c1OC)O	C0026837	Rigor	0.7402
Cirsiliol	6-Hydroxyluteolin-6,7-dimethyl ether	COc1cc2c(c(=O)cc(o2)c3ccc(c(c3)O)O)c(c1OC)O	C0005940	BONE DISORDER	0.7395
Cirsiliol	6-Hydroxyluteolin-6,7-dimethyl ether	COc1cc2c(c(=O)cc(o2)c3ccc(c(c3)O)O)c(c1OC)O	C0019080	Hemorrhage	0.7385
Cirsiliol	6-Hydroxyluteolin-6,7-dimethyl ether	COc1cc2c(c(=O)cc(o2)c3ccc(c(c3)O)O)c(c1OC)O	C0015967	Fever	0.7328
Cirsiliol	6-Hydroxyluteolin-6,7-dimethyl ether	COc1cc2c(c(=O)cc(o2)c3ccc(c(c3)O)O)c(c1OC)O	C0022346	Jaundice	0.7299
Cirsiliol	6-Hydroxyluteolin-6,7-dimethyl ether	COc1cc2c(c(=O)cc(o2)c3ccc(c(c3)O)O)c(c1OC)O	C0018494	Hair	0.7241
Cirsiliol	6-Hydroxyluteolin-6,7-dimethyl ether	COc1cc2c(c(=O)cc(o2)c3ccc(c(c3)O)O)c(c1OC)O	C0004093	Weakness	0.7171
Cirsiliol	6-Hydroxyluteolin-6,7-dimethyl ether	COc1cc2c(c(=O)cc(o2)c3ccc(c(c3)O)O)c(c1OC)O	C0085593	Chills	0.7153
cis-Isosafrole	Isosafrole	C/C=C\c1ccc2c(c1)OCO2	C0030193	Painful	1.0101
cis-Isosafrole	Isosafrole	C/C=C\c1ccc2c(c1)OCO2	C0025874	Metrorrhagia	0.8869
cis-Isosafrole	Isosafrole	C/C=C\c1ccc2c(c1)OCO2	C0038990	Perspiration	0.8336
cis-Isosafrole	Isosafrole	C/C=C\c1ccc2c(c1)OCO2	C0011603	Dermatitis	0.8221
cis-Isosafrole	Isosafrole	C/C=C\c1ccc2c(c1)OCO2	C0002453	Amenorrhea	0.8218
cis-Isosafrole	Isosafrole	C/C=C\c1ccc2c(c1)OCO2	C0002871	Anaemia	0.8186
cis-Isosafrole	Isosafrole	C/C=C\c1ccc2c(c1)OCO2	C0008031	PAIN IN CHEST	0.8136
cis-Isosafrole	Isosafrole	C/C=C\c1ccc2c(c1)OCO2	C0003862	Pain in joint	0.7918
cis-Isosafrole	Isosafrole	C/C=C\c1ccc2c(c1)OCO2	C0009806	Constipation	0.7916
cis-Isosafrole	Isosafrole	C/C=C\c1ccc2c(c1)OCO2	C0033860	Psoriasis	0.775
cis-Isosafrole	Isosafrole	C/C=C\c1ccc2c(c1)OCO2	C0018681	Head ache	0.7658
cis-Isosafrole	Isosafrole	C/C=C\c1ccc2c(c1)OCO2	C0013595	Eczema	0.7624
cis-Isosafrole	Isosafrole	C/C=C\c1ccc2c(c1)OCO2	C0027796	Neuralgia	0.7579
cis-Isosafrole	Isosafrole	C/C=C\c1ccc2c(c1)OCO2	C0037274	Skin disease	0.7564
cis-Isosafrole	Isosafrole	C/C=C\c1ccc2c(c1)OCO2	C0333641	Atrophy	0.7476
cis-Isosafrole	Isosafrole	C/C=C\c1ccc2c(c1)OCO2	C0024031	Lumbago	0.7467
cis-Isosafrole	Isosafrole	C/C=C\c1ccc2c(c1)OCO2	C0013390	Menorrhalgia	0.7434
cis-Isosafrole	Isosafrole	C/C=C\c1ccc2c(c1)OCO2	C0019159	hepatitis	0.7363
cis-Isosafrole	Isosafrole	C/C=C\c1ccc2c(c1)OCO2	C0041582	Ulcerated	0.7357
cis-Isosafrole	Isosafrole	C/C=C\c1ccc2c(c1)OCO2	C0000737	Abdominal Pain	0.7357
cis-Isosafrole	Isosafrole	C/C=C\c1ccc2c(c1)OCO2	C0003864	Arthritis	0.7333
cis-Isosafrole	Isosafrole	C/C=C\c1ccc2c(c1)OCO2	C0013369	Dysentery	0.7293
cis-Isosafrole	Isosafrole	C/C=C\c1ccc2c(c1)OCO2	C0015967	Fever	0.7291
cis-Isosafrole	Isosafrole	C/C=C\c1ccc2c(c1)OCO2	C0040046	Thrombophlebitis	0.7291
cis-Isosafrole	Isosafrole	C/C=C\c1ccc2c(c1)OCO2	C0039082	Syndrome	0.7202
cis-Isosafrole	Isosafrole	C/C=C\c1ccc2c(c1)OCO2	C0002892	Anemia, Pernicious	0.7172
cis-Isosafrole	Isosafrole	C/C=C\c1ccc2c(c1)OCO2	C0004093	Weakness	0.7168
cis-Isosafrole	Isosafrole	C/C=C\c1ccc2c(c1)OCO2	C0034734	Raynaud Disease	0.7137
cis-Isosafrole	Isosafrole	C/C=C\c1ccc2c(c1)OCO2	C0021368	Inflammation	0.2288
cis-Isosafrole	Isosafrole	C/C=C\c1ccc2c(c1)OCO2	C2936350	Plaque, Atherosclerotic	0.2226
Columbamine	3,9,10-trimethoxy-5,6-dihydroisoquinolino[2,1-b]isoquinolin-7-ium-10-ol	COc1ccc2cc-3[n+](cc2c1OC)CCc4c3cc(c(c4)OC)O	C0917801	Insomnia	0.8196
Columbamine	3,9,10-trimethoxy-5,6-dihydroisoquinolino[2,1-b]isoquinolin-7-ium-10-ol	COc1ccc2cc-3[n+](cc2c1OC)CCc4c3cc(c(c4)OC)O	C0030193	Painful	0.8047
Columbamine	3,9,10-trimethoxy-5,6-dihydroisoquinolino[2,1-b]isoquinolin-7-ium-10-ol	COc1ccc2cc-3[n+](cc2c1OC)CCc4c3cc(c(c4)OC)O	C0042963	Vomiting	0.7971
Columbamine	3,9,10-trimethoxy-5,6-dihydroisoquinolino[2,1-b]isoquinolin-7-ium-10-ol	COc1ccc2cc-3[n+](cc2c1OC)CCc4c3cc(c(c4)OC)O	C1457887	Symptom, NOS	0.7853
Columbamine	3,9,10-trimethoxy-5,6-dihydroisoquinolino[2,1-b]isoquinolin-7-ium-10-ol	COc1ccc2cc-3[n+](cc2c1OC)CCc4c3cc(c(c4)OC)O	C0019080	Hemorrhage	0.7657
Columbamine	3,9,10-trimethoxy-5,6-dihydroisoquinolino[2,1-b]isoquinolin-7-ium-10-ol	COc1ccc2cc-3[n+](cc2c1OC)CCc4c3cc(c(c4)OC)O	C0011206	Delirium	0.7581
Columbamine	3,9,10-trimethoxy-5,6-dihydroisoquinolino[2,1-b]isoquinolin-7-ium-10-ol	COc1ccc2cc-3[n+](cc2c1OC)CCc4c3cc(c(c4)OC)O	C0013595	Eczema	0.7508
Columbamine	3,9,10-trimethoxy-5,6-dihydroisoquinolino[2,1-b]isoquinolin-7-ium-10-ol	COc1ccc2cc-3[n+](cc2c1OC)CCc4c3cc(c(c4)OC)O	C0013604	Swelling	0.7364
Columbamine	3,9,10-trimethoxy-5,6-dihydroisoquinolino[2,1-b]isoquinolin-7-ium-10-ol	COc1ccc2cc-3[n+](cc2c1OC)CCc4c3cc(c(c4)OC)O	C0424295	Hyperactivity	0.7323
Columbamine	3,9,10-trimethoxy-5,6-dihydroisoquinolino[2,1-b]isoquinolin-7-ium-10-ol	COc1ccc2cc-3[n+](cc2c1OC)CCc4c3cc(c(c4)OC)O	C0022346	Jaundice	0.7313
Columbamine	3,9,10-trimethoxy-5,6-dihydroisoquinolino[2,1-b]isoquinolin-7-ium-10-ol	COc1ccc2cc-3[n+](cc2c1OC)CCc4c3cc(c(c4)OC)O	C0015967	Fever	0.731
Columbamine	3,9,10-trimethoxy-5,6-dihydroisoquinolino[2,1-b]isoquinolin-7-ium-10-ol	COc1ccc2cc-3[n+](cc2c1OC)CCc4c3cc(c(c4)OC)O	C0013369	Dysentery	0.7292
Columbamine	3,9,10-trimethoxy-5,6-dihydroisoquinolino[2,1-b]isoquinolin-7-ium-10-ol	COc1ccc2cc-3[n+](cc2c1OC)CCc4c3cc(c(c4)OC)O	C0016382	flushed	0.729
Columbamine	3,9,10-trimethoxy-5,6-dihydroisoquinolino[2,1-b]isoquinolin-7-ium-10-ol	COc1ccc2cc-3[n+](cc2c1OC)CCc4c3cc(c(c4)OC)O	C0018926	Haematemesis	0.7198
Columbamine	3,9,10-trimethoxy-5,6-dihydroisoquinolino[2,1-b]isoquinolin-7-ium-10-ol	COc1ccc2cc-3[n+](cc2c1OC)CCc4c3cc(c(c4)OC)O	C0009421	Coma	0.718
Columbamine	3,9,10-trimethoxy-5,6-dihydroisoquinolino[2,1-b]isoquinolin-7-ium-10-ol	COc1ccc2cc-3[n+](cc2c1OC)CCc4c3cc(c(c4)OC)O	C0040460	Toothache	0.7137
Columbamine	3,9,10-trimethoxy-5,6-dihydroisoquinolino[2,1-b]isoquinolin-7-ium-10-ol	COc1ccc2cc-3[n+](cc2c1OC)CCc4c3cc(c(c4)OC)O	C0085631	Restlessness	0.7126
Creatine	2-[carbamimidoyl(methyl)amino]acetic acid	CN(CC(=O)O)C(=N)N	C0019825	Hoarse voice	0.9001
Creatine	2-[carbamimidoyl(methyl)amino]acetic acid	CN(CC(=O)O)C(=N)N	C0242429	Sorethroat	0.8746
Creatine	2-[carbamimidoyl(methyl)amino]acetic acid	CN(CC(=O)O)C(=N)N	C0013604	Swelling	0.8114
Creatine	2-[carbamimidoyl(methyl)amino]acetic acid	CN(CC(=O)O)C(=N)N	C0036572	Convulsion	0.8017
Creatine	2-[carbamimidoyl(methyl)amino]acetic acid	CN(CC(=O)O)C(=N)N	C0018965	Haematuria	0.7991
Creatine	2-[carbamimidoyl(methyl)amino]acetic acid	CN(CC(=O)O)C(=N)N	C0042963	Vomiting	0.7978
Creatine	2-[carbamimidoyl(methyl)amino]acetic acid	CN(CC(=O)O)C(=N)N	C0007642	Cellulitis	0.7834
Creatine	2-[carbamimidoyl(methyl)amino]acetic acid	CN(CC(=O)O)C(=N)N	C0019080	Hemorrhage	0.7677
Creatine	2-[carbamimidoyl(methyl)amino]acetic acid	CN(CC(=O)O)C(=N)N	C0033774	Itching	0.7642
Creatine	2-[carbamimidoyl(methyl)amino]acetic acid	CN(CC(=O)O)C(=N)N	C0024530	Malaria	0.7584
Creatine	2-[carbamimidoyl(methyl)amino]acetic acid	CN(CC(=O)O)C(=N)N	C0014591	Epistaxis	0.7569
Creatine	2-[carbamimidoyl(methyl)amino]acetic acid	CN(CC(=O)O)C(=N)N	C0013428	Painful urination	0.7564
Creatine	2-[carbamimidoyl(methyl)amino]acetic acid	CN(CC(=O)O)C(=N)N	C0041105	Trismus	0.7545
Creatine	2-[carbamimidoyl(methyl)amino]acetic acid	CN(CC(=O)O)C(=N)N	C0013395	Indigestion	0.7533
Creatine	2-[carbamimidoyl(methyl)amino]acetic acid	CN(CC(=O)O)C(=N)N	C0042109	Urticaria	0.7529
Creatine	2-[carbamimidoyl(methyl)amino]acetic acid	CN(CC(=O)O)C(=N)N	C0016169	Fistula	0.7525
Creatine	2-[carbamimidoyl(methyl)amino]acetic acid	CN(CC(=O)O)C(=N)N	C0003564	Aphonia	0.752
Creatine	2-[carbamimidoyl(methyl)amino]acetic acid	CN(CC(=O)O)C(=N)N	C0241705	Difficulty in urination	0.7508
Creatine	2-[carbamimidoyl(methyl)amino]acetic acid	CN(CC(=O)O)C(=N)N	C0019112	Haemorrhoids	0.7479
Creatine	2-[carbamimidoyl(methyl)amino]acetic acid	CN(CC(=O)O)C(=N)N	C0041296	Tuberculosis	0.7457
Creatine	2-[carbamimidoyl(methyl)amino]acetic acid	CN(CC(=O)O)C(=N)N	C1457887	Symptom, NOS	0.7446
Creatine	2-[carbamimidoyl(methyl)amino]acetic acid	CN(CC(=O)O)C(=N)N	C0014544	Epilepsy	0.738
Creatine	2-[carbamimidoyl(methyl)amino]acetic acid	CN(CC(=O)O)C(=N)N	C0000737	Abdominal Pain	0.7343
Creatine	2-[carbamimidoyl(methyl)amino]acetic acid	CN(CC(=O)O)C(=N)N	C0031350	inflammation throat	0.7266
Creatine	2-[carbamimidoyl(methyl)amino]acetic acid	CN(CC(=O)O)C(=N)N	C0684336	Impairment	0.7219
Creatine	2-[carbamimidoyl(methyl)amino]acetic acid	CN(CC(=O)O)C(=N)N	C0018926	Haematemesis	0.7198
Creatine	2-[carbamimidoyl(methyl)amino]acetic acid	CN(CC(=O)O)C(=N)N	C0085631	Restlessness	0.713
Creatine	2-[carbamimidoyl(methyl)amino]acetic acid	CN(CC(=O)O)C(=N)N	C0040460	Toothache	0.7116
Creatine	2-[carbamimidoyl(methyl)amino]acetic acid	CN(CC(=O)O)C(=N)N	C0085602	POLYDYPSIA	0.7109
Creatine	2-[carbamimidoyl(methyl)amino]acetic acid	CN(CC(=O)O)C(=N)N	C0027765	Nervous System Diseases	0.3942
Creatine	2-[carbamimidoyl(methyl)amino]acetic acid	CN(CC(=O)O)C(=N)N	C0009450	Infectious disease	0.2286
Cymene	1-methyl-4-propan-2-ylbenzene	Cc1ccc(cc1)C(C)C	C0033774	Itching	0.7619
Cymene	1-methyl-4-propan-2-ylbenzene	Cc1ccc(cc1)C(C)C	C0018681	Head ache	0.7599
Cymene	1-methyl-4-propan-2-ylbenzene	Cc1ccc(cc1)C(C)C	C0013395	Indigestion	0.7518
Cymene	1-methyl-4-propan-2-ylbenzene	Cc1ccc(cc1)C(C)C	C0013595	Eczema	0.7513
Cymene	1-methyl-4-propan-2-ylbenzene	Cc1ccc(cc1)C(C)C	C0013428	Painful urination	0.7125
Cymene	1-methyl-4-propan-2-ylbenzene	Cc1ccc(cc1)C(C)C	C0040460	Toothache	0.7115
Daidzein	7-hydroxy-3-(4-hydroxyphenyl)chromen-4-one	C1=CC(=CC=C1C2=COC3=C(C2=O)C=CC(=C3)O)O	C0038990	Perspiration	0.8339
Daidzein	7-hydroxy-3-(4-hydroxyphenyl)chromen-4-one	C1=CC(=CC=C1C2=COC3=C(C2=O)C=CC(=C4)O)O	C0042963	Vomiting	0.7969
Daidzein	7-hydroxy-3-(4-hydroxyphenyl)chromen-4-one	C1=CC(=CC=C1C2=COC3=C(C2=O)C=CC(=C5)O)O	C0015230	Rash	0.7795
Daidzein	7-hydroxy-3-(4-hydroxyphenyl)chromen-4-one	C1=CC(=CC=C1C2=COC3=C(C2=O)C=CC(=C6)O)O	C0038454	Stroke	0.773
Daidzein	7-hydroxy-3-(4-hydroxyphenyl)chromen-4-one	C1=CC(=CC=C1C2=COC3=C(C2=O)C=CC(=C7)O)O	C0018681	Head ache	0.7656
Daidzein	7-hydroxy-3-(4-hydroxyphenyl)chromen-4-one	C1=CC(=CC=C1C2=COC3=C(C2=O)C=CC(=C8)O)O	C0024530	Malaria	0.7581
Daidzein	7-hydroxy-3-(4-hydroxyphenyl)chromen-4-one	C1=CC(=CC=C1C2=COC3=C(C2=O)C=CC(=C9)O)O	C0014591	Epistaxis	0.7569
Daidzein	7-hydroxy-3-(4-hydroxyphenyl)chromen-4-one	C1=CC(=CC=C1C2=COC3=C(C2=O)C=CC(=C10)O)O	C1457887	Symptom, NOS	0.7506
Daidzein	7-hydroxy-3-(4-hydroxyphenyl)chromen-4-one	C1=CC(=CC=C1C2=COC3=C(C2=O)C=CC(=C11)O)O	C0025007	Measles	0.7345
Daidzein	7-hydroxy-3-(4-hydroxyphenyl)chromen-4-one	C1=CC(=CC=C1C2=COC3=C(C2=O)C=CC(=C12)O)O	C0015967	Fever	0.7311
Daidzein	7-hydroxy-3-(4-hydroxyphenyl)chromen-4-one	C1=CC(=CC=C1C2=COC3=C(C2=O)C=CC(=C13)O)O	C0013369	Dysentery	0.7292
Daidzein	7-hydroxy-3-(4-hydroxyphenyl)chromen-4-one	C1=CC(=CC=C1C2=COC3=C(C2=O)C=CC(=C15)O)O	C0018926	Haematemesis	0.7188
Daidzein	7-hydroxy-3-(4-hydroxyphenyl)chromen-4-one	C1=CC(=CC=C1C2=COC3=C(C2=O)C=CC(=C16)O)O	C0039082	Syndrome	0.7183
Daidzein	7-hydroxy-3-(4-hydroxyphenyl)chromen-4-one	C1=CC(=CC=C1C2=COC3=C(C2=O)C=CC(=C17)O)O	C0019345	Fever Blister	0.7145
Daidzin	3-(4-hydroxyphenyl)-7-[(2S,3R,4S,5S,6R)-3,4,5-trihydroxy-6-(hydroxymethyl)oxan-2-yl]oxychromen-4-one	C1=CC(=CC=C1C2=COC3=C(C2=O)C=CC(=C3)O[C@H]4[C@@H]([C@H]([C@@H]([C@H](O4)CO)O)O)O)O	C0038990	Perspiration	0.8339
Daidzin	3-(4-hydroxyphenyl)-7-[(2S,3R,4S,5S,6R)-3,4,5-trihydroxy-6-(hydroxymethyl)oxan-2-yl]oxychromen-4-one	C1=CC(=CC=C1C2=COC3=C(C2=O)C=CC(=C3)O[C@H]4[C@@H]([C@H]([C@@H]([C@H](O4)CO)O)O)O)O	C0042963	Vomiting	0.7969
Daidzin	3-(4-hydroxyphenyl)-7-[(2S,3R,4S,5S,6R)-3,4,5-trihydroxy-6-(hydroxymethyl)oxan-2-yl]oxychromen-4-one	C1=CC(=CC=C1C2=COC3=C(C2=O)C=CC(=C3)O[C@H]4[C@@H]([C@H]([C@@H]([C@H](O4)CO)O)O)O)O	C0015230	Rash	0.7795
Daidzin	3-(4-hydroxyphenyl)-7-[(2S,3R,4S,5S,6R)-3,4,5-trihydroxy-6-(hydroxymethyl)oxan-2-yl]oxychromen-4-one	C1=CC(=CC=C1C2=COC3=C(C2=O)C=CC(=C3)O[C@H]4[C@@H]([C@H]([C@@H]([C@H](O4)CO)O)O)O)O	C0038454	Stroke	0.773
Daidzin	3-(4-hydroxyphenyl)-7-[(2S,3R,4S,5S,6R)-3,4,5-trihydroxy-6-(hydroxymethyl)oxan-2-yl]oxychromen-4-one	C1=CC(=CC=C1C2=COC3=C(C2=O)C=CC(=C3)O[C@H]4[C@@H]([C@H]([C@@H]([C@H](O4)CO)O)O)O)O	C0018681	Head ache	0.7656
Daidzin	3-(4-hydroxyphenyl)-7-[(2S,3R,4S,5S,6R)-3,4,5-trihydroxy-6-(hydroxymethyl)oxan-2-yl]oxychromen-4-one	C1=CC(=CC=C1C2=COC3=C(C2=O)C=CC(=C3)O[C@H]4[C@@H]([C@H]([C@@H]([C@H](O4)CO)O)O)O)O	C0024530	Malaria	0.7581
Daidzin	3-(4-hydroxyphenyl)-7-[(2S,3R,4S,5S,6R)-3,4,5-trihydroxy-6-(hydroxymethyl)oxan-2-yl]oxychromen-4-one	C1=CC(=CC=C1C2=COC3=C(C2=O)C=CC(=C3)O[C@H]4[C@@H]([C@H]([C@@H]([C@H](O4)CO)O)O)O)O	C0014591	Epistaxis	0.7569
Daidzin	3-(4-hydroxyphenyl)-7-[(2S,3R,4S,5S,6R)-3,4,5-trihydroxy-6-(hydroxymethyl)oxan-2-yl]oxychromen-4-one	C1=CC(=CC=C1C2=COC3=C(C2=O)C=CC(=C3)O[C@H]4[C@@H]([C@H]([C@@H]([C@H](O4)CO)O)O)O)O	C1457887	Symptom, NOS	0.7506
Daidzin	3-(4-hydroxyphenyl)-7-[(2S,3R,4S,5S,6R)-3,4,5-trihydroxy-6-(hydroxymethyl)oxan-2-yl]oxychromen-4-one	C1=CC(=CC=C1C2=COC3=C(C2=O)C=CC(=C3)O[C@H]4[C@@H]([C@H]([C@@H]([C@H](O4)CO)O)O)O)O	C0025007	Measles	0.7345
Daidzin	3-(4-hydroxyphenyl)-7-[(2S,3R,4S,5S,6R)-3,4,5-trihydroxy-6-(hydroxymethyl)oxan-2-yl]oxychromen-4-one	C1=CC(=CC=C1C2=COC3=C(C2=O)C=CC(=C3)O[C@H]4[C@@H]([C@H]([C@@H]([C@H](O4)CO)O)O)O)O	C0015967	Fever	0.7311
Daidzin	3-(4-hydroxyphenyl)-7-[(2S,3R,4S,5S,6R)-3,4,5-trihydroxy-6-(hydroxymethyl)oxan-2-yl]oxychromen-4-one	C1=CC(=CC=C1C2=COC3=C(C2=O)C=CC(=C3)O[C@H]4[C@@H]([C@H]([C@@H]([C@H](O4)CO)O)O)O)O	C0013369	Dysentery	0.7292
Daidzin	3-(4-hydroxyphenyl)-7-[(2S,3R,4S,5S,6R)-3,4,5-trihydroxy-6-(hydroxymethyl)oxan-2-yl]oxychromen-4-one	C1=CC(=CC=C1C2=COC3=C(C2=O)C=CC(=C3)O[C@H]4[C@@H]([C@H]([C@@H]([C@H](O4)CO)O)O)O)O	C0012634	Diseases	0.7214
Daidzin	3-(4-hydroxyphenyl)-7-[(2S,3R,4S,5S,6R)-3,4,5-trihydroxy-6-(hydroxymethyl)oxan-2-yl]oxychromen-4-one	C1=CC(=CC=C1C2=COC3=C(C2=O)C=CC(=C3)O[C@H]4[C@@H]([C@H]([C@@H]([C@H](O4)CO)O)O)O)O	C0018926	Haematemesis	0.7188
Daidzin	3-(4-hydroxyphenyl)-7-[(2S,3R,4S,5S,6R)-3,4,5-trihydroxy-6-(hydroxymethyl)oxan-2-yl]oxychromen-4-one	C1=CC(=CC=C1C2=COC3=C(C2=O)C=CC(=C3)O[C@H]4[C@@H]([C@H]([C@@H]([C@H](O4)CO)O)O)O)O	C0039082	Syndrome	0.7183
Daidzin	3-(4-hydroxyphenyl)-7-[(2S,3R,4S,5S,6R)-3,4,5-trihydroxy-6-(hydroxymethyl)oxan-2-yl]oxychromen-4-one	C1=CC(=CC=C1C2=COC3=C(C2=O)C=CC(=C3)O[C@H]4[C@@H]([C@H]([C@@H]([C@H](O4)CO)O)O)O)O	C0019345	Fever Blister	0.7145
Diosmetin	5,7-dihydroxy-2-(3-hydroxy-4-methoxyphenyl)chromen-4-one	COC1=C(C=C(C=C1)C2=CC(=O)C3=C(C=C(C=C3O2)O)O)O	C0242429	Sorethroat	0.8744
Diosmetin	5,7-dihydroxy-2-(3-hydroxy-4-methoxyphenyl)chromen-4-one	COC1=C(C=C(C=C1)C2=CC(=O)C3=C(C=C(C=C3O3)O)O)O	C0085693	Acute appendicitis	0.8509
Diosmetin	5,7-dihydroxy-2-(3-hydroxy-4-methoxyphenyl)chromen-4-one	COC1=C(C=C(C=C1)C2=CC(=O)C3=C(C=C(C=C3O4)O)O)O	C0018681	Head ache	0.7602
Diosmetin	5,7-dihydroxy-2-(3-hydroxy-4-methoxyphenyl)chromen-4-one	COC1=C(C=C(C=C1)C2=CC(=O)C3=C(C=C(C=C3O5)O)O)O	C0013604	Swelling	0.759
Diosmetin	5,7-dihydroxy-2-(3-hydroxy-4-methoxyphenyl)chromen-4-one	COC1=C(C=C(C=C1)C2=CC(=O)C3=C(C=C(C=C3O6)O)O)O	C0013428	Painful urination	0.7589
Diosmetin	5,7-dihydroxy-2-(3-hydroxy-4-methoxyphenyl)chromen-4-one	COC1=C(C=C(C=C1)C2=CC(=O)C3=C(C=C(C=C3O7)O)O)O	C0241705	Difficulty in urination	0.7532
Diosmetin	5,7-dihydroxy-2-(3-hydroxy-4-methoxyphenyl)chromen-4-one	COC1=C(C=C(C=C1)C2=CC(=O)C3=C(C=C(C=C3O8)O)O)O	C0041296	Tuberculosis	0.7458
Diosmetin	5,7-dihydroxy-2-(3-hydroxy-4-methoxyphenyl)chromen-4-one	COC1=C(C=C(C=C1)C2=CC(=O)C3=C(C=C(C=C3O9)O)O)O	C0022346	Jaundice	0.7298
Diosmetin	5,7-dihydroxy-2-(3-hydroxy-4-methoxyphenyl)chromen-4-one	COC1=C(C=C(C=C1)C2=CC(=O)C3=C(C=C(C=C3O10)O)O)O	C0013369	Dysentery	0.7292
Diosmetin	5,7-dihydroxy-2-(3-hydroxy-4-methoxyphenyl)chromen-4-one	COC1=C(C=C(C=C1)C2=CC(=O)C3=C(C=C(C=C3O11)O)O)O	C0015967	Fever	0.7281
Diosmetin	5,7-dihydroxy-2-(3-hydroxy-4-methoxyphenyl)chromen-4-one	COC1=C(C=C(C=C1)C2=CC(=O)C3=C(C=C(C=C3O12)O)O)O	C0031350	inflammation throat	0.7266
Diosmetin	5,7-dihydroxy-2-(3-hydroxy-4-methoxyphenyl)chromen-4-one	COC1=C(C=C(C=C1)C2=CC(=O)C3=C(C=C(C=C3O14)O)O)O	C0003123	Anorexia	0.7195
Diosmetin	5,7-dihydroxy-2-(3-hydroxy-4-methoxyphenyl)chromen-4-one	COC1=C(C=C(C=C1)C2=CC(=O)C3=C(C=C(C=C3O15)O)O)O	C0012359	Distension	0.711
Diosmetin	5,7-dihydroxy-2-(3-hydroxy-4-methoxyphenyl)chromen-4-one	COC1=C(C=C(C=C1)C2=CC(=O)C3=C(C=C(C=C3O16)O)O)O	C0231528	muscles pain	0.2322
Diosmetin	5,7-dihydroxy-2-(3-hydroxy-4-methoxyphenyl)chromen-4-one	COC1=C(C=C(C=C1)C2=CC(=O)C3=C(C=C(C=C3O17)O)O)O	C0009450	Infectious disease	0.2267
Diosmetin	5,7-dihydroxy-2-(3-hydroxy-4-methoxyphenyl)chromen-4-one	COC1=C(C=C(C=C1)C2=CC(=O)C3=C(C=C(C=C3O18)O)O)O	C0042035	Urination Disorder	0.204
DL-Glutamic acid	Glutamic acid	C(CC(=O)O)C(C(=O)O)N	C0019825	Hoarse voice	0.8999
DL-Glutamic acid	Glutamic acid	C(CC(=O)O)C(C(=O)O)N	C0242429	Sorethroat	0.8751
DL-Glutamic acid	Glutamic acid	C(CC(=O)O)C(C(=O)O)N	C0013604	Swelling	0.8337
DL-Glutamic acid	Glutamic acid	C(CC(=O)O)C(C(=O)O)N	C0008031	PAIN IN CHEST	0.8132
DL-Glutamic acid	Glutamic acid	C(CC(=O)O)C(C(=O)O)N	C0002453	Amenorrhea	0.8057
DL-Glutamic acid	Glutamic acid	C(CC(=O)O)C(C(=O)O)N	C0018965	Haematuria	0.799
DL-Glutamic acid	Glutamic acid	C(CC(=O)O)C(C(=O)O)N	C0993582	Arthritis, Experimental	0.7692
DL-Glutamic acid	Glutamic acid	C(CC(=O)O)C(C(=O)O)N	C0003564	Aphonia	0.7518
DL-Glutamic acid	Glutamic acid	C(CC(=O)O)C(C(=O)O)N	C0333641	Atrophy	0.7476
DL-Glutamic acid	Glutamic acid	C(CC(=O)O)C(C(=O)O)N	C0013390	Menorrhalgia	0.7358
DL-Glutamic acid	Glutamic acid	C(CC(=O)O)C(C(=O)O)N	C0000737	Abdominal Pain	0.7318
DL-Glutamic acid	Glutamic acid	C(CC(=O)O)C(C(=O)O)N	C0037763	Spasm	0.7297
DL-Glutamic acid	Glutamic acid	C(CC(=O)O)C(C(=O)O)N	C0424295	Hyperactivity	0.7293
DL-Glutamic acid	Glutamic acid	C(CC(=O)O)C(C(=O)O)N	C0031350	inflammation throat	0.7265
DL-Glutamic acid	Glutamic acid	C(CC(=O)O)C(C(=O)O)N	C0026845	Muscle	0.7165
DL-Glutamic acid	Glutamic acid	C(CC(=O)O)C(C(=O)O)N	C0039082	Syndrome	0.7163
DL-Glutamic acid	Glutamic acid	C(CC(=O)O)C(C(=O)O)N	C0241705	Difficulty in urination	0.7067
DL-Glutamic acid	Glutamic acid	C(CC(=O)O)C(C(=O)O)N	C0234238	Aching	0.7008
DL-Glutamic acid	Glutamic acid	C(CC(=O)O)C(C(=O)O)N	C0030193	Painful	0.2676
d-Norephedrine	d-norpseudoephedrine	C[C@H]([C@H](c1ccccc1)O)N	C0038990	Perspiration	0.9674
d-Norephedrine	d-norpseudoephedrine	C[C@H]([C@H](c1ccccc1)O)N	C0003862	Pain in joint	0.7883
d-Norephedrine	d-norpseudoephedrine	C[C@H]([C@H](c1ccccc1)O)N	C0033774	Itching	0.7673
d-Norephedrine	d-norpseudoephedrine	C[C@H]([C@H](c1ccccc1)O)N	C0018681	Head ache	0.7657
d-Norephedrine	d-norpseudoephedrine	C[C@H]([C@H](c1ccccc1)O)N	C0004096	Asthma	0.7552
d-Norephedrine	d-norpseudoephedrine	C[C@H]([C@H](c1ccccc1)O)N	C0015230	Rash	0.7534
d-Norephedrine	d-norpseudoephedrine	C[C@H]([C@H](c1ccccc1)O)N	C0027429	Nasal Obstruction	0.7453
d-Norephedrine	d-norpseudoephedrine	C[C@H]([C@H](c1ccccc1)O)N	C1457887	Symptom, NOS	0.7438
d-Norephedrine	d-norpseudoephedrine	C[C@H]([C@H](c1ccccc1)O)N	C0013604	Swelling	0.7364
d-Norephedrine	d-norpseudoephedrine	C[C@H]([C@H](c1ccccc1)O)N	C0015967	Fever	0.7313
d-Norephedrine	d-norpseudoephedrine	C[C@H]([C@H](c1ccccc1)O)N	C0522224	Paralysis	0.7313
d-Norephedrine	d-norpseudoephedrine	C[C@H]([C@H](c1ccccc1)O)N	C0037274	Skin disease	0.7311
d-Norephedrine	d-norpseudoephedrine	C[C@H]([C@H](c1ccccc1)O)N	C0039082	Syndrome	0.7186
d-Norephedrine	d-norpseudoephedrine	C[C@H]([C@H](c1ccccc1)O)N	C0085631	Restlessness	0.7126
d-Norephedrine	d-norpseudoephedrine	C[C@H]([C@H](c1ccccc1)O)N	C0009443	Cold	0.7088
Emodin	1,3,8-trihydroxy-6-methylanthracene-9,10-dione	CC1=CC(=C2C(=C1)C(=O)C3=CC(=CC(=C3C2=O)O)O)O	C0242429	Sorethroat	0.8747
Emodin	1,3,8-trihydroxy-6-methylanthracene-9,10-dione	CC1=CC(=C2C(=C1)C(=O)C3=CC(=CC(=C3C2=O)O)O)O	C0013604	Swelling	0.8337
Emodin	1,3,8-trihydroxy-6-methylanthracene-9,10-dione	CC1=CC(=C2C(=C1)C(=O)C3=CC(=CC(=C3C2=O)O)O)O	C0002453	Amenorrhea	0.8045
Emodin	1,3,8-trihydroxy-6-methylanthracene-9,10-dione	CC1=CC(=C2C(=C1)C(=O)C3=CC(=CC(=C3C2=O)O)O)O	C0014591	Epistaxis	0.7569
Emodin	1,3,8-trihydroxy-6-methylanthracene-9,10-dione	CC1=CC(=C2C(=C1)C(=O)C3=CC(=CC(=C3C2=O)O)O)O	C0015230	Rash	0.7542
Emodin	1,3,8-trihydroxy-6-methylanthracene-9,10-dione	CC1=CC(=C2C(=C1)C(=O)C3=CC(=CC(=C3C2=O)O)O)O	C3263722	Injury	0.7466
Emodin	1,3,8-trihydroxy-6-methylanthracene-9,10-dione	CC1=CC(=C2C(=C1)C(=O)C3=CC(=CC(=C3C2=O)O)O)O	C0006434	Burns	0.7421
Emodin	1,3,8-trihydroxy-6-methylanthracene-9,10-dione	CC1=CC(=C2C(=C1)C(=O)C3=CC(=CC(=C3C2=O)O)O)O	C0019080	Hemorrhage	0.7357
Emodin	1,3,8-trihydroxy-6-methylanthracene-9,10-dione	CC1=CC(=C2C(=C1)C(=O)C3=CC(=CC(=C3C2=O)O)O)O	C0000737	Abdominal Pain	0.7323
Emodin	1,3,8-trihydroxy-6-methylanthracene-9,10-dione	CC1=CC(=C2C(=C1)C(=O)C3=CC(=CC(=C3C2=O)O)O)O	C0022346	Jaundice	0.7301
Emodin	1,3,8-trihydroxy-6-methylanthracene-9,10-dione	CC1=CC(=C2C(=C1)C(=O)C3=CC(=CC(=C3C2=O)O)O)O	C0013369	Dysentery	0.7292
Emodin	1,3,8-trihydroxy-6-methylanthracene-9,10-dione	CC1=CC(=C2C(=C1)C(=O)C3=CC(=CC(=C3C2=O)O)O)O	C0015967	Fever	0.7284
Emodin	1,3,8-trihydroxy-6-methylanthracene-9,10-dione	CC1=CC(=C2C(=C1)C(=O)C3=CC(=CC(=C3C2=O)O)O)O	C0031350	inflammation throat	0.7265
Ephedrine	(1R,2S)-2-(methylamino)-1-phenylpropan-1-ol	CC(C(C1=CC=CC=C1)O)NC	C0038990	Perspiration	0.9674
Ephedrine	(1R,2S)-2-(methylamino)-1-phenylpropan-1-ol	CC(C(C1=CC=CC=C2)O)NC	C0003862	Pain in joint	0.7883
Ephedrine	(1R,2S)-2-(methylamino)-1-phenylpropan-1-ol	CC(C(C1=CC=CC=C3)O)NC	C0033774	Itching	0.7673
Ephedrine	(1R,2S)-2-(methylamino)-1-phenylpropan-1-ol	CC(C(C1=CC=CC=C4)O)NC	C0018681	Head ache	0.7657
Ephedrine	(1R,2S)-2-(methylamino)-1-phenylpropan-1-ol	CC(C(C1=CC=CC=C5)O)NC	C0004096	Asthma	0.7552
Ephedrine	(1R,2S)-2-(methylamino)-1-phenylpropan-1-ol	CC(C(C1=CC=CC=C6)O)NC	C0015230	Rash	0.7534
Ephedrine	(1R,2S)-2-(methylamino)-1-phenylpropan-1-ol	CC(C(C1=CC=CC=C7)O)NC	C0027429	Nasal Obstruction	0.7453
Ephedrine	(1R,2S)-2-(methylamino)-1-phenylpropan-1-ol	CC(C(C1=CC=CC=C8)O)NC	C1457887	Symptom, NOS	0.7438
Ephedrine	(1R,2S)-2-(methylamino)-1-phenylpropan-1-ol	CC(C(C1=CC=CC=C9)O)NC	C0013604	Swelling	0.7364
Ephedrine	(1R,2S)-2-(methylamino)-1-phenylpropan-1-ol	CC(C(C1=CC=CC=C10)O)NC	C0015967	Fever	0.7313
Ephedrine	(1R,2S)-2-(methylamino)-1-phenylpropan-1-ol	CC(C(C1=CC=CC=C11)O)NC	C0522224	Paralysis	0.7313
Ephedrine	(1R,2S)-2-(methylamino)-1-phenylpropan-1-ol	CC(C(C1=CC=CC=C12)O)NC	C0037274	Skin disease	0.7311
Ephedrine	(1R,2S)-2-(methylamino)-1-phenylpropan-1-ol	CC(C(C1=CC=CC=C14)O)NC	C0039082	Syndrome	0.7186
Ephedrine	(1R,2S)-2-(methylamino)-1-phenylpropan-1-ol	CC(C(C1=CC=CC=C15)O)NC	C0085631	Restlessness	0.7126
Ephedrine	(1R,2S)-2-(methylamino)-1-phenylpropan-1-ol	CC(C(C1=CC=CC=C16)O)NC	C0009443	Cold	0.7088
Estragole	4-Allylanisole	COc1ccc(cc1)CC=C	C0013404	Dyspnea	0.7735
Estragole	4-Allylanisole	COc1ccc(cc1)CC=C	C0033774	Itching	0.761
Estragole	4-Allylanisole	COc1ccc(cc1)CC=C	C0018681	Head ache	0.7602
Estragole	4-Allylanisole	COc1ccc(cc1)CC=C	C0027429	Nasal Obstruction	0.7453
Estragole	4-Allylanisole	COc1ccc(cc1)CC=C	C0018494	Hair	0.7242
Estragole	4-Allylanisole	COc1ccc(cc1)CC=C	C0040460	Toothache	0.7115
Eugenol	2-methoxy-4-prop-2-enylphenol	COc1cc(ccc1O)CC=C	C0080274	Retention of urine	0.8539
Eugenol	2-methoxy-4-prop-2-enylphenol	COc1cc(ccc1O)CC=C	C0002453	Amenorrhea	0.8045
Eugenol	2-methoxy-4-prop-2-enylphenol	COc1cc(ccc1O)CC=C	C0018965	Haematuria	0.7996
Eugenol	2-methoxy-4-prop-2-enylphenol	COc1cc(ccc1O)CC=C	C0009806	Constipation	0.7924
Eugenol	2-methoxy-4-prop-2-enylphenol	COc1cc(ccc1O)CC=C	C0042029	Urinary tract infection	0.7718
Eugenol	2-methoxy-4-prop-2-enylphenol	COc1cc(ccc1O)CC=C	C0042963	Vomiting	0.7678
Eugenol	2-methoxy-4-prop-2-enylphenol	COc1cc(ccc1O)CC=C	C0013428	Painful urination	0.7619
Eugenol	2-methoxy-4-prop-2-enylphenol	COc1cc(ccc1O)CC=C	C0241705	Difficulty in urination	0.756
Eugenol	2-methoxy-4-prop-2-enylphenol	COc1cc(ccc1O)CC=C	C0013595	Eczema	0.7508
Eugenol	2-methoxy-4-prop-2-enylphenol	COc1cc(ccc1O)CC=C	C0011991	Diarrhea	0.7451
Eugenol	2-methoxy-4-prop-2-enylphenol	COc1cc(ccc1O)CC=C	C0030193	Painful	0.7389
Eugenol	2-methoxy-4-prop-2-enylphenol	COc1cc(ccc1O)CC=C	C0013604	Swelling	0.7363
Eugenol	2-methoxy-4-prop-2-enylphenol	COc1cc(ccc1O)CC=C	C0018494	Hair	0.7241
Eugenol	2-methoxy-4-prop-2-enylphenol	COc1cc(ccc1O)CC=C	C0451641	Urolithiasis	0.7118
Eugenol	2-methoxy-4-prop-2-enylphenol	COc1cc(ccc1O)CC=C	C0149671	Dribbling of urine	0.7085
Eugenol	2-methoxy-4-prop-2-enylphenol	COc1cc(ccc1O)CC=C	C0042035	Urination Disorder	0.3151
Eugenol	2-methoxy-4-prop-2-enylphenol	COc1cc(ccc1O)CC=C	C0042075	urinary disease	0.2596
Eupatilin	5,7-Dihydroxy-3',4',6-trimethoxyflavone	COc1ccc(cc1OC)c2cc(=O)c3c(o2)cc(c(c3O)OC)O	C0025874	Metrorrhagia	0.8773
Eupatilin	5,7-Dihydroxy-3',4',6-trimethoxyflavone	COc1ccc(cc1OC)c2cc(=O)c3c(o2)cc(c(c3O)OC)O	C0042963	Vomiting	0.7937
Eupatilin	5,7-Dihydroxy-3',4',6-trimethoxyflavone	COc1ccc(cc1OC)c2cc(=O)c3c(o2)cc(c(c3O)OC)O	C0019080	Hemorrhage	0.7627
Eupatilin	5,7-Dihydroxy-3',4',6-trimethoxyflavone	COc1ccc(cc1OC)c2cc(=O)c3c(o2)cc(c(c3O)OC)O	C0012634	Diseases	0.7208
Eupatilin	5,7-Dihydroxy-3',4',6-trimethoxyflavone	COc1ccc(cc1OC)c2cc(=O)c3c(o2)cc(c(c3O)OC)O	C0018926	Haematemesis	0.7196
Eupatilin	5,7-Dihydroxy-3',4',6-trimethoxyflavone	COc1ccc(cc1OC)c2cc(=O)c3c(o2)cc(c(c3O)OC)O	C0039082	Syndrome	0.7182
Eupatorin	3',5-Dihydroxy-4',6,7-trimethoxyflavone	COc1ccc(cc1O)c2cc(=O)c3c(o2)cc(c(c3O)OC)OC	C0038990	Perspiration	0.8361
Eupatorin	3',5-Dihydroxy-4',6,7-trimethoxyflavone	COc1ccc(cc1O)c2cc(=O)c3c(o2)cc(c(c3O)OC)OC	C0024530	Malaria	0.7581
Eupatorin	3',5-Dihydroxy-4',6,7-trimethoxyflavone	COc1ccc(cc1O)c2cc(=O)c3c(o2)cc(c(c3O)OC)OC	C1457887	Symptom, NOS	0.7491
Eupatorin	3',5-Dihydroxy-4',6,7-trimethoxyflavone	COc1ccc(cc1O)c2cc(=O)c3c(o2)cc(c(c3O)OC)OC	C0026837	Rigor	0.7402
Eupatorin	3',5-Dihydroxy-4',6,7-trimethoxyflavone	COc1ccc(cc1O)c2cc(=O)c3c(o2)cc(c(c3O)OC)OC	C0005940	BONE DISORDER	0.7395
Eupatorin	3',5-Dihydroxy-4',6,7-trimethoxyflavone	COc1ccc(cc1O)c2cc(=O)c3c(o2)cc(c(c3O)OC)OC	C0019080	Hemorrhage	0.7385
Eupatorin	3',5-Dihydroxy-4',6,7-trimethoxyflavone	COc1ccc(cc1O)c2cc(=O)c3c(o2)cc(c(c3O)OC)OC	C0015967	Fever	0.7328
Eupatorin	3',5-Dihydroxy-4',6,7-trimethoxyflavone	COc1ccc(cc1O)c2cc(=O)c3c(o2)cc(c(c3O)OC)OC	C0022346	Jaundice	0.7299
Eupatorin	3',5-Dihydroxy-4',6,7-trimethoxyflavone	COc1ccc(cc1O)c2cc(=O)c3c(o2)cc(c(c3O)OC)OC	C0018494	Hair	0.7241
Eupatorin	3',5-Dihydroxy-4',6,7-trimethoxyflavone	COc1ccc(cc1O)c2cc(=O)c3c(o2)cc(c(c3O)OC)OC	C0012634	Diseases	0.7204
Eupatorin	3',5-Dihydroxy-4',6,7-trimethoxyflavone	COc1ccc(cc1O)c2cc(=O)c3c(o2)cc(c(c3O)OC)OC	C0004093	Weakness	0.7171
Eupatorin	3',5-Dihydroxy-4',6,7-trimethoxyflavone	COc1ccc(cc1O)c2cc(=O)c3c(o2)cc(c(c3O)OC)OC	C0085593	Chills	0.7153
2-phenylchromen-4-one	Flavones	C1=CC=C(C=C1)C2=CC(=O)C3=CC=CC=C3O2	C0242429	Sorethroat	0.8742
2-phenylchromen-4-one	Flavones	C1=CC=C(C=C1)C2=CC(=O)C3=CC=CC=C3O2	C0013604	Swelling	0.7362
2-phenylchromen-4-one	Flavones	C1=CC=C(C=C1)C2=CC(=O)C3=CC=CC=C3O2	C0013369	Dysentery	0.7292
Formic acid	Methanoic acid	C(=O)O	C0002453	Amenorrhea	0.8045
Formic acid	Methanoic acid	C(=O)O	C0023343	Leprosy	0.7595
Formic acid	Methanoic acid	C(=O)O	C0038379	Eye deviation	0.7573
Formic acid	Methanoic acid	C(=O)O	C1457887	Symptom, NOS	0.7182
Genistein	Prunetol	c1cc(ccc1c2coc3cc(cc(c3c2=O)O)O)O	C0038990	Perspiration	0.8339
Genistein	Prunetol	c1cc(ccc1c2coc3cc(cc(c3c2=O)O)O)O	C0042963	Vomiting	0.7969
Genistein	Prunetol	c1cc(ccc1c2coc3cc(cc(c3c2=O)O)O)O	C0015230	Rash	0.7795
Genistein	Prunetol	c1cc(ccc1c2coc3cc(cc(c3c2=O)O)O)O	C0038454	Stroke	0.773
Genistein	Prunetol	c1cc(ccc1c2coc3cc(cc(c3c2=O)O)O)O	C0018681	Head ache	0.7656
Genistein	Prunetol	c1cc(ccc1c2coc3cc(cc(c3c2=O)O)O)O	C0024530	Malaria	0.7581
Genistein	Prunetol	c1cc(ccc1c2coc3cc(cc(c3c2=O)O)O)O	C0014591	Epistaxis	0.7569
Genistein	Prunetol	c1cc(ccc1c2coc3cc(cc(c3c2=O)O)O)O	C1457887	Symptom, NOS	0.7506
Genistein	Prunetol	c1cc(ccc1c2coc3cc(cc(c3c2=O)O)O)O	C0025007	Measles	0.7345
Genistein	Prunetol	c1cc(ccc1c2coc3cc(cc(c3c2=O)O)O)O	C0015967	Fever	0.7311
Genistein	Prunetol	c1cc(ccc1c2coc3cc(cc(c3c2=O)O)O)O	C0013369	Dysentery	0.7292
Genistein	Prunetol	c1cc(ccc1c2coc3cc(cc(c3c2=O)O)O)O	C0018926	Haematemesis	0.7188
Genistein	Prunetol	c1cc(ccc1c2coc3cc(cc(c3c2=O)O)O)O	C0039082	Syndrome	0.7183
Genistein	Prunetol	c1cc(ccc1c2coc3cc(cc(c3c2=O)O)O)O	C0019345	Fever Blister	0.7145
Gentiopicroside	(3S,4R)-4-ethenyl-3-[(2S,3R,4S,5S,6R)-3,4,5-trihydroxy-6-(hydroxymethyl)oxan-2-yl]oxy-4,6-dihydro-3H-pyrano[3,4-c]pyran-8-one	C=C[C@H]1[C@@H](OC=C2C1=CCOC2=O)O[C@H]3[C@@H]([C@H]([C@@H]([C@H](O3)CO)O)O)O	C0028643	Numbness	0.7509
Gentiopicroside	(3S,4R)-4-ethenyl-3-[(2S,3R,4S,5S,6R)-3,4,5-trihydroxy-6-(hydroxymethyl)oxan-2-yl]oxy-4,6-dihydro-3H-pyrano[3,4-c]pyran-8-one	C=C[C@H]1[C@@H](OC=C2C1=CCOC2=O)O[C@H]3[C@@H]([C@H]([C@@H]([C@H](O3)CO)O)O)O	C0015967	Fever	0.7278
Gentiopicroside	(3S,4R)-4-ethenyl-3-[(2S,3R,4S,5S,6R)-3,4,5-trihydroxy-6-(hydroxymethyl)oxan-2-yl]oxy-4,6-dihydro-3H-pyrano[3,4-c]pyran-8-one	C=C[C@H]1[C@@H](OC=C2C1=CCOC2=O)O[C@H]3[C@@H]([C@H]([C@@H]([C@H](O3)CO)O)O)O	C0039082	Syndrome	0.716
Glycycoumarin	3-(2,4-dihydroxyphenyl)-7-hydroxy-5-methoxy-6-(3-methylbut-2-enyl)chromen-2-one	CC(=CCc1c(cc2c(c1OC)cc(c(=O)o2)c3ccc(cc3O)O)O)C	C0242429	Sorethroat	0.8743
Glycycoumarin	3-(2,4-dihydroxyphenyl)-7-hydroxy-5-methoxy-6-(3-methylbut-2-enyl)chromen-2-one	CC(=CCc1c(cc2c(c1OC)cc(c(=O)o2)c3ccc(cc3O)O)O)C	C0085593	Chills	0.8233
Glycycoumarin	3-(2,4-dihydroxyphenyl)-7-hydroxy-5-methoxy-6-(3-methylbut-2-enyl)chromen-2-one	CC(=CCc1c(cc2c(c1OC)cc(c(=O)o2)c3ccc(cc3O)O)O)C	C0018965	Haematuria	0.7988
Glycycoumarin	3-(2,4-dihydroxyphenyl)-7-hydroxy-5-methoxy-6-(3-methylbut-2-enyl)chromen-2-one	CC(=CCc1c(cc2c(c1OC)cc(c(=O)o2)c3ccc(cc3O)O)O)C	C0013604	Swelling	0.7587
Glycycoumarin	3-(2,4-dihydroxyphenyl)-7-hydroxy-5-methoxy-6-(3-methylbut-2-enyl)chromen-2-one	CC(=CCc1c(cc2c(c1OC)cc(c(=O)o2)c3ccc(cc3O)O)O)C	C1457887	Symptom, NOS	0.7533
Glycycoumarin	3-(2,4-dihydroxyphenyl)-7-hydroxy-5-methoxy-6-(3-methylbut-2-enyl)chromen-2-one	CC(=CCc1c(cc2c(c1OC)cc(c(=O)o2)c3ccc(cc3O)O)O)C	C0002622	Amnesia	0.7437
Glycycoumarin	3-(2,4-dihydroxyphenyl)-7-hydroxy-5-methoxy-6-(3-methylbut-2-enyl)chromen-2-one	CC(=CCc1c(cc2c(c1OC)cc(c(=O)o2)c3ccc(cc3O)O)O)C	C0015967	Fever	0.7328
Glycycoumarin	3-(2,4-dihydroxyphenyl)-7-hydroxy-5-methoxy-6-(3-methylbut-2-enyl)chromen-2-one	CC(=CCc1c(cc2c(c1OC)cc(c(=O)o2)c3ccc(cc3O)O)O)C	C0026825	Flaccidity	0.7314
Glycycoumarin	3-(2,4-dihydroxyphenyl)-7-hydroxy-5-methoxy-6-(3-methylbut-2-enyl)chromen-2-one	CC(=CCc1c(cc2c(c1OC)cc(c(=O)o2)c3ccc(cc3O)O)O)C	C0013369	Dysentery	0.7292
Glycycoumarin	3-(2,4-dihydroxyphenyl)-7-hydroxy-5-methoxy-6-(3-methylbut-2-enyl)chromen-2-one	CC(=CCc1c(cc2c(c1OC)cc(c(=O)o2)c3ccc(cc3O)O)O)C	C0031350	inflammation throat	0.7265
Glycycoumarin	3-(2,4-dihydroxyphenyl)-7-hydroxy-5-methoxy-6-(3-methylbut-2-enyl)chromen-2-one	CC(=CCc1c(cc2c(c1OC)cc(c(=O)o2)c3ccc(cc3O)O)O)C	C0008679	Chronic disease	0.7265
Glycycoumarin	3-(2,4-dihydroxyphenyl)-7-hydroxy-5-methoxy-6-(3-methylbut-2-enyl)chromen-2-one	CC(=CCc1c(cc2c(c1OC)cc(c(=O)o2)c3ccc(cc3O)O)O)C	C0242350	Impotence	0.7224
Glycycoumarin	3-(2,4-dihydroxyphenyl)-7-hydroxy-5-methoxy-6-(3-methylbut-2-enyl)chromen-2-one	CC(=CCc1c(cc2c(c1OC)cc(c(=O)o2)c3ccc(cc3O)O)O)C	C0004093	Weakness	0.7171
Glycycoumarin	3-(2,4-dihydroxyphenyl)-7-hydroxy-5-methoxy-6-(3-methylbut-2-enyl)chromen-2-one	CC(=CCc1c(cc2c(c1OC)cc(c(=O)o2)c3ccc(cc3O)O)O)C	C0039082	Syndrome	0.717
Glycycoumarin	3-(2,4-dihydroxyphenyl)-7-hydroxy-5-methoxy-6-(3-methylbut-2-enyl)chromen-2-one	CC(=CCc1c(cc2c(c1OC)cc(c(=O)o2)c3ccc(cc3O)O)O)C	C0032343	Poisoning	0.2285
Glycycoumarin	3-(2,4-dihydroxyphenyl)-7-hydroxy-5-methoxy-6-(3-methylbut-2-enyl)chromen-2-one	CC(=CCc1c(cc2c(c1OC)cc(c(=O)o2)c3ccc(cc3O)O)O)C	C0009450	Infectious disease	0.2197
Guanidine	hydrochloride	C(=N)(N)N	C0019825	Hoarse voice	0.9001
Guanidine	hydrochloride	C(=N)(N)N	C0242429	Sorethroat	0.8746
Guanidine	hydrochloride	C(=N)(N)N	C0013604	Swelling	0.8114
Guanidine	hydrochloride	C(=N)(N)N	C0036572	Convulsion	0.8017
Guanidine	hydrochloride	C(=N)(N)N	C0018965	Haematuria	0.7991
Guanidine	hydrochloride	C(=N)(N)N	C0042963	Vomiting	0.7978
Guanidine	hydrochloride	C(=N)(N)N	C0007642	Cellulitis	0.7834
Guanidine	hydrochloride	C(=N)(N)N	C0019080	Hemorrhage	0.7677
Guanidine	hydrochloride	C(=N)(N)N	C0033774	Itching	0.7642
Guanidine	hydrochloride	C(=N)(N)N	C0024530	Malaria	0.7584
Guanidine	hydrochloride	C(=N)(N)N	C0014591	Epistaxis	0.7569
Guanidine	hydrochloride	C(=N)(N)N	C0013428	Painful urination	0.7564
Guanidine	hydrochloride	C(=N)(N)N	C0041105	Trismus	0.7545
Guanidine	hydrochloride	C(=N)(N)N	C0013395	Indigestion	0.7533
Guanidine	hydrochloride	C(=N)(N)N	C0042109	Urticaria	0.7529
Guanidine	hydrochloride	C(=N)(N)N	C0016169	Fistula	0.7525
Guanidine	hydrochloride	C(=N)(N)N	C0003564	Aphonia	0.752
Guanidine	hydrochloride	C(=N)(N)N	C0241705	Difficulty in urination	0.7508
Guanidine	hydrochloride	C(=N)(N)N	C0019112	Haemorrhoids	0.7479
Guanidine	hydrochloride	C(=N)(N)N	C0041296	Tuberculosis	0.7457
Guanidine	hydrochloride	C(=N)(N)N	C1457887	Symptom, NOS	0.7446
Guanidine	hydrochloride	C(=N)(N)N	C0014544	Epilepsy	0.738
Guanidine	hydrochloride	C(=N)(N)N	C0000737	Abdominal Pain	0.7343
Guanidine	hydrochloride	C(=N)(N)N	C0031350	inflammation throat	0.7266
Guanidine	hydrochloride	C(=N)(N)N	C0012634	Diseases	0.7262
Guanidine	hydrochloride	C(=N)(N)N	C0684336	Impairment	0.7219
Guanidine	hydrochloride	C(=N)(N)N	C0018926	Haematemesis	0.7198
Guanidine	hydrochloride	C(=N)(N)N	C0085631	Restlessness	0.713
Guanidine	hydrochloride	C(=N)(N)N	C0040460	Toothache	0.7116
Guanidine	hydrochloride	C(=N)(N)N	C0085602	POLYDYPSIA	0.7109
Guanidine	hydrochloride	C(=N)(N)N	C0027765	Nervous System Diseases	0.3942
Guanidine	hydrochloride	C(=N)(N)N	C0009450	Infectious disease	0.2286
Icariin	5-hydroxy-2-(4-methoxyphenyl)-8-(3-methylbut-2-enyl)-7-[(2S,3R,4S,5S,6R)-3,4,5-trihydroxy-6-(hydroxymethyl)oxan-2-yl]oxy-3-[(2S,3R,4R,5R,6S)-3,4,5-trihydroxy-6-methyloxan-2-yl]oxychromen-4-one	C[C@H]1[C@@H]([C@H]([C@H]([C@@H](O1)Oc2c(=O)c3c(cc(c(c3oc2c4ccc(cc4)OC)CC=C(C)C)O[C@H]5[C@@H]([C@H]([C@@H]([C@H](O5)CO)O)O)O)O)O)O)O	C0522224	Paralysis	0.8676
Icariin	5-hydroxy-2-(4-methoxyphenyl)-8-(3-methylbut-2-enyl)-7-[(2S,3R,4S,5S,6R)-3,4,5-trihydroxy-6-(hydroxymethyl)oxan-2-yl]oxy-3-[(2S,3R,4R,5R,6S)-3,4,5-trihydroxy-6-methyloxan-2-yl]oxychromen-4-one	C[C@H]1[C@@H]([C@H]([C@H]([C@@H](O1)Oc2c(=O)c3c(cc(c(c3oc2c4ccc(cc4)OC)CC=C(C)C)O[C@H]5[C@@H]([C@H]([C@@H]([C@H](O5)CO)O)O)O)O)O)O)O	C0018991	Hemiplegia	0.7648
Icariin	5-hydroxy-2-(4-methoxyphenyl)-8-(3-methylbut-2-enyl)-7-[(2S,3R,4S,5S,6R)-3,4,5-trihydroxy-6-(hydroxymethyl)oxan-2-yl]oxy-3-[(2S,3R,4R,5R,6S)-3,4,5-trihydroxy-6-methyloxan-2-yl]oxychromen-4-one	C[C@H]1[C@@H]([C@H]([C@H]([C@@H](O1)Oc2c(=O)c3c(cc(c(c3oc2c4ccc(cc4)OC)CC=C(C)C)O[C@H]5[C@@H]([C@H]([C@@H]([C@H](O5)CO)O)O)O)O)O)O)O	C0028643	Numbness	0.7509
Icariin	5-hydroxy-2-(4-methoxyphenyl)-8-(3-methylbut-2-enyl)-7-[(2S,3R,4S,5S,6R)-3,4,5-trihydroxy-6-(hydroxymethyl)oxan-2-yl]oxy-3-[(2S,3R,4R,5R,6S)-3,4,5-trihydroxy-6-methyloxan-2-yl]oxychromen-4-one	C[C@H]1[C@@H]([C@H]([C@H]([C@@H](O1)Oc2c(=O)c3c(cc(c(c3oc2c4ccc(cc4)OC)CC=C(C)C)O[C@H]5[C@@H]([C@H]([C@@H]([C@H](O5)CO)O)O)O)O)O)O)O	C0030552	partial paralysis	0.7382
Icariin	5-hydroxy-2-(4-methoxyphenyl)-8-(3-methylbut-2-enyl)-7-[(2S,3R,4S,5S,6R)-3,4,5-trihydroxy-6-(hydroxymethyl)oxan-2-yl]oxy-3-[(2S,3R,4R,5R,6S)-3,4,5-trihydroxy-6-methyloxan-2-yl]oxychromen-4-one	C[C@H]1[C@@H]([C@H]([C@H]([C@@H](O1)Oc2c(=O)c3c(cc(c(c3oc2c4ccc(cc4)OC)CC=C(C)C)O[C@H]5[C@@H]([C@H]([C@@H]([C@H](O5)CO)O)O)O)O)O)O)O	C1457887	Symptom, NOS	0.7321
Icariin	5-hydroxy-2-(4-methoxyphenyl)-8-(3-methylbut-2-enyl)-7-[(2S,3R,4S,5S,6R)-3,4,5-trihydroxy-6-(hydroxymethyl)oxan-2-yl]oxy-3-[(2S,3R,4R,5R,6S)-3,4,5-trihydroxy-6-methyloxan-2-yl]oxychromen-4-one	C[C@H]1[C@@H]([C@H]([C@H]([C@@H](O1)Oc2c(=O)c3c(cc(c(c3oc2c4ccc(cc4)OC)CC=C(C)C)O[C@H]5[C@@H]([C@H]([C@@H]([C@H](O5)CO)O)O)O)O)O)O)O	C0242350	Impotence	0.7221
Icariin	5-hydroxy-2-(4-methoxyphenyl)-8-(3-methylbut-2-enyl)-7-[(2S,3R,4S,5S,6R)-3,4,5-trihydroxy-6-(hydroxymethyl)oxan-2-yl]oxy-3-[(2S,3R,4R,5R,6S)-3,4,5-trihydroxy-6-methyloxan-2-yl]oxychromen-4-one	C[C@H]1[C@@H]([C@H]([C@H]([C@@H](O1)Oc2c(=O)c3c(cc(c(c3oc2c4ccc(cc4)OC)CC=C(C)C)O[C@H]5[C@@H]([C@H]([C@@H]([C@H](O5)CO)O)O)O)O)O)O)O	C0039082	Syndrome	0.7161
Icariin	5-hydroxy-2-(4-methoxyphenyl)-8-(3-methylbut-2-enyl)-7-[(2S,3R,4S,5S,6R)-3,4,5-trihydroxy-6-(hydroxymethyl)oxan-2-yl]oxy-3-[(2S,3R,4R,5R,6S)-3,4,5-trihydroxy-6-methyloxan-2-yl]oxychromen-4-one	C[C@H]1[C@@H]([C@H]([C@H]([C@@H](O1)Oc2c(=O)c3c(cc(c(c3oc2c4ccc(cc4)OC)CC=C(C)C)O[C@H]5[C@@H]([C@H]([C@@H]([C@H](O5)CO)O)O)O)O)O)O)O	C0229992	mental	0.7053
Icariin	5-hydroxy-2-(4-methoxyphenyl)-8-(3-methylbut-2-enyl)-7-[(2S,3R,4S,5S,6R)-3,4,5-trihydroxy-6-(hydroxymethyl)oxan-2-yl]oxy-3-[(2S,3R,4R,5R,6S)-3,4,5-trihydroxy-6-methyloxan-2-yl]oxychromen-4-one	C[C@H]1[C@@H]([C@H]([C@H]([C@@H](O1)Oc2c(=O)c3c(cc(c(c3oc2c4ccc(cc4)OC)CC=C(C)C)O[C@H]5[C@@H]([C@H]([C@@H]([C@H](O5)CO)O)O)O)O)O)O)O	C0149671	Dribbling of urine	0.704
Isoimperatorin	4-(3-methylbut-2-enoxy)furo[3,2-g]chromen-7-one	CC(=CCOc1c2ccc(=O)oc2cc3c1cco3)C	C0018681	Head ache	0.76
Isoimperatorin	4-(3-methylbut-2-enoxy)furo[3,2-g]chromen-7-one	CC(=CCOc1c2ccc(=O)oc2cc3c1cco3)C	C0013604	Swelling	0.7362
Isoimperatorin	4-(3-methylbut-2-enoxy)furo[3,2-g]chromen-7-one	CC(=CCOc1c2ccc(=O)oc2cc3c1cco3)C	C0009917	Contracture	0.7204
Isoimperatorin	4-(3-methylbut-2-enoxy)furo[3,2-g]chromen-7-one	CC(=CCOc1c2ccc(=O)oc2cc3c1cco3)C	C0039082	Syndrome	0.716
Isoimperatorin	4-(3-methylbut-2-enoxy)furo[3,2-g]chromen-7-one	CC(=CCOc1c2ccc(=O)oc2cc3c1cco3)C	C0009443	Cold	0.7087
Jatrorrhizine	2,9,10-trimethoxy-5,6-dihydroisoquinolino[2,1-b]isoquinolin-7-ium-3-ol	COc1ccc2cc-3[n+](cc2c1OC)CCc4c3cc(c(c4)O)OC	C0917801	Insomnia	0.8196
Jatrorrhizine	2,9,10-trimethoxy-5,6-dihydroisoquinolino[2,1-b]isoquinolin-7-ium-3-ol	COc1ccc2cc-3[n+](cc2c1OC)CCc4c3cc(c(c4)O)OC	C0030193	Painful	0.8047
Jatrorrhizine	2,9,10-trimethoxy-5,6-dihydroisoquinolino[2,1-b]isoquinolin-7-ium-3-ol	COc1ccc2cc-3[n+](cc2c1OC)CCc4c3cc(c(c4)O)OC	C0042963	Vomiting	0.7971
Jatrorrhizine	2,9,10-trimethoxy-5,6-dihydroisoquinolino[2,1-b]isoquinolin-7-ium-3-ol	COc1ccc2cc-3[n+](cc2c1OC)CCc4c3cc(c(c4)O)OC	C1457887	Symptom, NOS	0.7853
Jatrorrhizine	2,9,10-trimethoxy-5,6-dihydroisoquinolino[2,1-b]isoquinolin-7-ium-3-ol	COc1ccc2cc-3[n+](cc2c1OC)CCc4c3cc(c(c4)O)OC	C0019080	Hemorrhage	0.7657
Jatrorrhizine	2,9,10-trimethoxy-5,6-dihydroisoquinolino[2,1-b]isoquinolin-7-ium-3-ol	COc1ccc2cc-3[n+](cc2c1OC)CCc4c3cc(c(c4)O)OC	C0011206	Delirium	0.7581
Jatrorrhizine	2,9,10-trimethoxy-5,6-dihydroisoquinolino[2,1-b]isoquinolin-7-ium-3-ol	COc1ccc2cc-3[n+](cc2c1OC)CCc4c3cc(c(c4)O)OC	C0013595	Eczema	0.7508
Jatrorrhizine	2,9,10-trimethoxy-5,6-dihydroisoquinolino[2,1-b]isoquinolin-7-ium-3-ol	COc1ccc2cc-3[n+](cc2c1OC)CCc4c3cc(c(c4)O)OC	C0013604	Swelling	0.7364
Jatrorrhizine	2,9,10-trimethoxy-5,6-dihydroisoquinolino[2,1-b]isoquinolin-7-ium-3-ol	COc1ccc2cc-3[n+](cc2c1OC)CCc4c3cc(c(c4)O)OC	C0424295	Hyperactivity	0.7323
Jatrorrhizine	2,9,10-trimethoxy-5,6-dihydroisoquinolino[2,1-b]isoquinolin-7-ium-3-ol	COc1ccc2cc-3[n+](cc2c1OC)CCc4c3cc(c(c4)O)OC	C0022346	Jaundice	0.7313
Jatrorrhizine	2,9,10-trimethoxy-5,6-dihydroisoquinolino[2,1-b]isoquinolin-7-ium-3-ol	COc1ccc2cc-3[n+](cc2c1OC)CCc4c3cc(c(c4)O)OC	C0015967	Fever	0.731
Jatrorrhizine	2,9,10-trimethoxy-5,6-dihydroisoquinolino[2,1-b]isoquinolin-7-ium-3-ol	COc1ccc2cc-3[n+](cc2c1OC)CCc4c3cc(c(c4)O)OC	C0013369	Dysentery	0.7292
Jatrorrhizine	2,9,10-trimethoxy-5,6-dihydroisoquinolino[2,1-b]isoquinolin-7-ium-3-ol	COc1ccc2cc-3[n+](cc2c1OC)CCc4c3cc(c(c4)O)OC	C0016382	flushed	0.729
Jatrorrhizine	2,9,10-trimethoxy-5,6-dihydroisoquinolino[2,1-b]isoquinolin-7-ium-3-ol	COc1ccc2cc-3[n+](cc2c1OC)CCc4c3cc(c(c4)O)OC	C0012634	Diseases	0.7198
Jatrorrhizine	2,9,10-trimethoxy-5,6-dihydroisoquinolino[2,1-b]isoquinolin-7-ium-3-ol	COc1ccc2cc-3[n+](cc2c1OC)CCc4c3cc(c(c4)O)OC	C0018926	Haematemesis	0.7198
Jatrorrhizine	2,9,10-trimethoxy-5,6-dihydroisoquinolino[2,1-b]isoquinolin-7-ium-3-ol	COc1ccc2cc-3[n+](cc2c1OC)CCc4c3cc(c(c4)O)OC	C0009421	Coma	0.718
Jatrorrhizine	2,9,10-trimethoxy-5,6-dihydroisoquinolino[2,1-b]isoquinolin-7-ium-3-ol	COc1ccc2cc-3[n+](cc2c1OC)CCc4c3cc(c(c4)O)OC	C0040460	Toothache	0.7137
Jatrorrhizine	2,9,10-trimethoxy-5,6-dihydroisoquinolino[2,1-b]isoquinolin-7-ium-3-ol	COc1ccc2cc-3[n+](cc2c1OC)CCc4c3cc(c(c4)O)OC	C0085631	Restlessness	0.7126
Juglone	5-hydroxynaphthalene-1,4-dione	c1cc2c(c(c1)O)C(=O)C=CC2=O	C0036262	Scabies	0.7694
Juglone	5-hydroxynaphthalene-1,4-dione	c1cc2c(c(c1)O)C(=O)C=CC2=O	C0033774	Itching	0.7691
Juglone	5-hydroxynaphthalene-1,4-dione	c1cc2c(c(c1)O)C(=O)C=CC2=O	C0004096	Asthma	0.7554
Juglone	5-hydroxynaphthalene-1,4-dione	c1cc2c(c(c1)O)C(=O)C=CC2=O	C0013595	Eczema	0.7522
Juglone	5-hydroxynaphthalene-1,4-dione	c1cc2c(c(c1)O)C(=O)C=CC2=O	C0028643	Numbness	0.7509
Juglone	5-hydroxynaphthalene-1,4-dione	c1cc2c(c(c1)O)C(=O)C=CC2=O	C0013604	Swelling	0.7362
Juglone	5-hydroxynaphthalene-1,4-dione	c1cc2c(c(c1)O)C(=O)C=CC2=O	C0040250	Tinea Capitis	0.7284
Juglone	5-hydroxynaphthalene-1,4-dione	c1cc2c(c(c1)O)C(=O)C=CC2=O	C0039082	Syndrome	0.716
Juglone	5-hydroxynaphthalene-1,4-dione	c1cc2c(c(c1)O)C(=O)C=CC2=O	C0040460	Toothache	0.7115
Licochalcone A	(E)-3-[4-hydroxy-2-methoxy-5-(2-methylbut-3-en-2-yl)phenyl]-1-(4-hydroxyphenyl)prop-2-en-1-one	CC(C)(C=C)c1cc(c(cc1O)OC)/C=C/C(=O)c2ccc(cc2)O	C0242429	Sorethroat	0.8743
Licochalcone A	(E)-3-[4-hydroxy-2-methoxy-5-(2-methylbut-3-en-2-yl)phenyl]-1-(4-hydroxyphenyl)prop-2-en-1-one	CC(C)(C=C)c1cc(c(cc1O)OC)/C=C/C(=O)c2ccc(cc2)O	C0085593	Chills	0.8233
Licochalcone A	(E)-3-[4-hydroxy-2-methoxy-5-(2-methylbut-3-en-2-yl)phenyl]-1-(4-hydroxyphenyl)prop-2-en-1-one	CC(C)(C=C)c1cc(c(cc1O)OC)/C=C/C(=O)c2ccc(cc2)O	C0018965	Haematuria	0.7988
Licochalcone A	(E)-3-[4-hydroxy-2-methoxy-5-(2-methylbut-3-en-2-yl)phenyl]-1-(4-hydroxyphenyl)prop-2-en-1-one	CC(C)(C=C)c1cc(c(cc1O)OC)/C=C/C(=O)c2ccc(cc2)O	C0013604	Swelling	0.7587
Licochalcone A	(E)-3-[4-hydroxy-2-methoxy-5-(2-methylbut-3-en-2-yl)phenyl]-1-(4-hydroxyphenyl)prop-2-en-1-one	CC(C)(C=C)c1cc(c(cc1O)OC)/C=C/C(=O)c2ccc(cc2)O	C1457887	Symptom, NOS	0.7533
Licochalcone A	(E)-3-[4-hydroxy-2-methoxy-5-(2-methylbut-3-en-2-yl)phenyl]-1-(4-hydroxyphenyl)prop-2-en-1-one	CC(C)(C=C)c1cc(c(cc1O)OC)/C=C/C(=O)c2ccc(cc2)O	C0002622	Amnesia	0.7437
Licochalcone A	(E)-3-[4-hydroxy-2-methoxy-5-(2-methylbut-3-en-2-yl)phenyl]-1-(4-hydroxyphenyl)prop-2-en-1-one	CC(C)(C=C)c1cc(c(cc1O)OC)/C=C/C(=O)c2ccc(cc2)O	C0015967	Fever	0.7328
Licochalcone A	(E)-3-[4-hydroxy-2-methoxy-5-(2-methylbut-3-en-2-yl)phenyl]-1-(4-hydroxyphenyl)prop-2-en-1-one	CC(C)(C=C)c1cc(c(cc1O)OC)/C=C/C(=O)c2ccc(cc2)O	C0026825	Flaccidity	0.7314
Licochalcone A	(E)-3-[4-hydroxy-2-methoxy-5-(2-methylbut-3-en-2-yl)phenyl]-1-(4-hydroxyphenyl)prop-2-en-1-one	CC(C)(C=C)c1cc(c(cc1O)OC)/C=C/C(=O)c2ccc(cc2)O	C0013369	Dysentery	0.7292
Licochalcone A	(E)-3-[4-hydroxy-2-methoxy-5-(2-methylbut-3-en-2-yl)phenyl]-1-(4-hydroxyphenyl)prop-2-en-1-one	CC(C)(C=C)c1cc(c(cc1O)OC)/C=C/C(=O)c2ccc(cc2)O	C0031350	inflammation throat	0.7265
Licochalcone A	(E)-3-[4-hydroxy-2-methoxy-5-(2-methylbut-3-en-2-yl)phenyl]-1-(4-hydroxyphenyl)prop-2-en-1-one	CC(C)(C=C)c1cc(c(cc1O)OC)/C=C/C(=O)c2ccc(cc2)O	C0008679	Chronic disease	0.7265
Licochalcone A	(E)-3-[4-hydroxy-2-methoxy-5-(2-methylbut-3-en-2-yl)phenyl]-1-(4-hydroxyphenyl)prop-2-en-1-one	CC(C)(C=C)c1cc(c(cc1O)OC)/C=C/C(=O)c2ccc(cc2)O	C0242350	Impotence	0.7224
Licochalcone A	(E)-3-[4-hydroxy-2-methoxy-5-(2-methylbut-3-en-2-yl)phenyl]-1-(4-hydroxyphenyl)prop-2-en-1-one	CC(C)(C=C)c1cc(c(cc1O)OC)/C=C/C(=O)c2ccc(cc2)O	C0004093	Weakness	0.7171
Licochalcone A	(E)-3-[4-hydroxy-2-methoxy-5-(2-methylbut-3-en-2-yl)phenyl]-1-(4-hydroxyphenyl)prop-2-en-1-one	CC(C)(C=C)c1cc(c(cc1O)OC)/C=C/C(=O)c2ccc(cc2)O	C0039082	Syndrome	0.717
Licochalcone A	(E)-3-[4-hydroxy-2-methoxy-5-(2-methylbut-3-en-2-yl)phenyl]-1-(4-hydroxyphenyl)prop-2-en-1-one	CC(C)(C=C)c1cc(c(cc1O)OC)/C=C/C(=O)c2ccc(cc2)O	C0032343	Poisoning	0.2285
Licochalcone A	(E)-3-[4-hydroxy-2-methoxy-5-(2-methylbut-3-en-2-yl)phenyl]-1-(4-hydroxyphenyl)prop-2-en-1-one	CC(C)(C=C)c1cc(c(cc1O)OC)/C=C/C(=O)c2ccc(cc2)O	C0009450	Infectious disease	0.2197
Licochalcone B	(E)-3-(3,4-dihydroxy-2-methoxyphenyl)-1-(4-hydroxyphenyl)prop-2-en-1-one	COc1c(ccc(c1O)O)/C=C/C(=O)c2ccc(cc2)O	C0242429	Sorethroat	0.8743
Licochalcone B	(E)-3-(3,4-dihydroxy-2-methoxyphenyl)-1-(4-hydroxyphenyl)prop-2-en-1-one	COc1c(ccc(c1O)O)/C=C/C(=O)c2ccc(cc2)O	C0085593	Chills	0.8233
Licochalcone B	(E)-3-(3,4-dihydroxy-2-methoxyphenyl)-1-(4-hydroxyphenyl)prop-2-en-1-one	COc1c(ccc(c1O)O)/C=C/C(=O)c2ccc(cc2)O	C0018965	Haematuria	0.7988
Licochalcone B	(E)-3-(3,4-dihydroxy-2-methoxyphenyl)-1-(4-hydroxyphenyl)prop-2-en-1-one	COc1c(ccc(c1O)O)/C=C/C(=O)c2ccc(cc2)O	C0013604	Swelling	0.7587
Licochalcone B	(E)-3-(3,4-dihydroxy-2-methoxyphenyl)-1-(4-hydroxyphenyl)prop-2-en-1-one	COc1c(ccc(c1O)O)/C=C/C(=O)c2ccc(cc2)O	C1457887	Symptom, NOS	0.7533
Licochalcone B	(E)-3-(3,4-dihydroxy-2-methoxyphenyl)-1-(4-hydroxyphenyl)prop-2-en-1-one	COc1c(ccc(c1O)O)/C=C/C(=O)c2ccc(cc2)O	C0002622	Amnesia	0.7437
Licochalcone B	(E)-3-(3,4-dihydroxy-2-methoxyphenyl)-1-(4-hydroxyphenyl)prop-2-en-1-one	COc1c(ccc(c1O)O)/C=C/C(=O)c2ccc(cc2)O	C0015967	Fever	0.7328
Licochalcone B	(E)-3-(3,4-dihydroxy-2-methoxyphenyl)-1-(4-hydroxyphenyl)prop-2-en-1-one	COc1c(ccc(c1O)O)/C=C/C(=O)c2ccc(cc2)O	C0026825	Flaccidity	0.7314
Licochalcone B	(E)-3-(3,4-dihydroxy-2-methoxyphenyl)-1-(4-hydroxyphenyl)prop-2-en-1-one	COc1c(ccc(c1O)O)/C=C/C(=O)c2ccc(cc2)O	C0013369	Dysentery	0.7292
Licochalcone B	(E)-3-(3,4-dihydroxy-2-methoxyphenyl)-1-(4-hydroxyphenyl)prop-2-en-1-one	COc1c(ccc(c1O)O)/C=C/C(=O)c2ccc(cc2)O	C0031350	inflammation throat	0.7265
Licochalcone B	(E)-3-(3,4-dihydroxy-2-methoxyphenyl)-1-(4-hydroxyphenyl)prop-2-en-1-one	COc1c(ccc(c1O)O)/C=C/C(=O)c2ccc(cc2)O	C0008679	Chronic disease	0.7265
Licochalcone B	(E)-3-(3,4-dihydroxy-2-methoxyphenyl)-1-(4-hydroxyphenyl)prop-2-en-1-one	COc1c(ccc(c1O)O)/C=C/C(=O)c2ccc(cc2)O	C0242350	Impotence	0.7224
Licochalcone B	(E)-3-(3,4-dihydroxy-2-methoxyphenyl)-1-(4-hydroxyphenyl)prop-2-en-1-one	COc1c(ccc(c1O)O)/C=C/C(=O)c2ccc(cc2)O	C0004093	Weakness	0.7171
Licochalcone B	(E)-3-(3,4-dihydroxy-2-methoxyphenyl)-1-(4-hydroxyphenyl)prop-2-en-1-one	COc1c(ccc(c1O)O)/C=C/C(=O)c2ccc(cc2)O	C0039082	Syndrome	0.717
Licochalcone B	(E)-3-(3,4-dihydroxy-2-methoxyphenyl)-1-(4-hydroxyphenyl)prop-2-en-1-one	COc1c(ccc(c1O)O)/C=C/C(=O)c2ccc(cc2)O	C0032343	Poisoning	0.2285
Licochalcone B	(E)-3-(3,4-dihydroxy-2-methoxyphenyl)-1-(4-hydroxyphenyl)prop-2-en-1-one	COc1c(ccc(c1O)O)/C=C/C(=O)c2ccc(cc2)O	C0009450	Infectious disease	0.2197
Limonin	Obaculactone	C[C@@]12CC[C@H]3[C@]([C@@]14[C@H](O4)C(=O)O[C@H]2C5=COC=C5)(C(=O)C[C@@H]6[C@@]37COC(=O)C[C@@H]7OC6(C)C)C	C0019521	Hiccough	0.8851
Limonin	Obaculactone	C[C@@]12CC[C@H]3[C@]([C@@]14[C@H](O4)C(=O)O[C@H]2C5=COC=C5)(C(=O)C[C@@H]6[C@@]37COC(=O)C[C@@H]7OC6(C)C)C	C0010200	Coughing	0.8151
Limonin	Obaculactone	C[C@@]12CC[C@H]3[C@]([C@@]14[C@H](O4)C(=O)O[C@H]2C5=COC=C5)(C(=O)C[C@@H]6[C@@]37COC(=O)C[C@@H]7OC6(C)C)C	C0000737	Abdominal Pain	0.8131
Limonin	Obaculactone	C[C@@]12CC[C@H]3[C@]([C@@]14[C@H](O4)C(=O)O[C@H]2C5=COC=C5)(C(=O)C[C@@H]6[C@@]37COC(=O)C[C@@H]7OC6(C)C)C	C0002453	Amenorrhea	0.8044
Limonin	Obaculactone	C[C@@]12CC[C@H]3[C@]([C@@]14[C@H](O4)C(=O)O[C@H]2C5=COC=C5)(C(=O)C[C@@H]6[C@@]37COC(=O)C[C@@H]7OC6(C)C)C	C0042963	Vomiting	0.7737
Limonin	Obaculactone	C[C@@]12CC[C@H]3[C@]([C@@]14[C@H](O4)C(=O)O[C@H]2C5=COC=C5)(C(=O)C[C@@H]6[C@@]37COC(=O)C[C@@H]7OC6(C)C)C	C0036262	Scabies	0.7694
Limonin	Obaculactone	C[C@@]12CC[C@H]3[C@]([C@@]14[C@H](O4)C(=O)O[C@H]2C5=COC=C5)(C(=O)C[C@@H]6[C@@]37COC(=O)C[C@@H]7OC6(C)C)C	C0033774	Itching	0.7641
Limonin	Obaculactone	C[C@@]12CC[C@H]3[C@]([C@@]14[C@H](O4)C(=O)O[C@H]2C5=COC=C5)(C(=O)C[C@@H]6[C@@]37COC(=O)C[C@@H]7OC6(C)C)C	C0013395	Indigestion	0.7542
Limonin	Obaculactone	C[C@@]12CC[C@H]3[C@]([C@@]14[C@H](O4)C(=O)O[C@H]2C5=COC=C5)(C(=O)C[C@@H]6[C@@]37COC(=O)C[C@@H]7OC6(C)C)C	C0028643	Numbness	0.7507
Limonin	Obaculactone	C[C@@]12CC[C@H]3[C@]([C@@]14[C@H](O4)C(=O)O[C@H]2C5=COC=C5)(C(=O)C[C@@H]6[C@@]37COC(=O)C[C@@H]7OC6(C)C)C	C0011991	Diarrhea	0.7475
Limonin	Obaculactone	C[C@@]12CC[C@H]3[C@]([C@@]14[C@H](O4)C(=O)O[C@H]2C5=COC=C5)(C(=O)C[C@@H]6[C@@]37COC(=O)C[C@@H]7OC6(C)C)C	C0037299	skin sores	0.7439
Limonin	Obaculactone	C[C@@]12CC[C@H]3[C@]([C@@]14[C@H](O4)C(=O)O[C@H]2C5=COC=C5)(C(=O)C[C@@H]6[C@@]37COC(=O)C[C@@H]7OC6(C)C)C	C0013369	Dysentery	0.7306
Limonin	Obaculactone	C[C@@]12CC[C@H]3[C@]([C@@]14[C@H](O4)C(=O)O[C@H]2C5=COC=C5)(C(=O)C[C@@H]6[C@@]37COC(=O)C[C@@H]7OC6(C)C)C	C0019079	Haemoptysis	0.724
Limonin	Obaculactone	C[C@@]12CC[C@H]3[C@]([C@@]14[C@H](O4)C(=O)O[C@H]2C5=COC=C5)(C(=O)C[C@@H]6[C@@]37COC(=O)C[C@@H]7OC6(C)C)C	C0012634	Diseases	0.7218
Limonin	Obaculactone	C[C@@]12CC[C@H]3[C@]([C@@]14[C@H](O4)C(=O)O[C@H]2C5=COC=C5)(C(=O)C[C@@H]6[C@@]37COC(=O)C[C@@H]7OC6(C)C)C	C0039082	Syndrome	0.7184
Limonin	Obaculactone	C[C@@]12CC[C@H]3[C@]([C@@]14[C@H](O4)C(=O)O[C@H]2C5=COC=C5)(C(=O)C[C@@H]6[C@@]37COC(=O)C[C@@H]7OC6(C)C)C	C0040460	Toothache	0.7115
Limonin	Obaculactone	C[C@@]12CC[C@H]3[C@]([C@@]14[C@H](O4)C(=O)O[C@H]2C5=COC=C5)(C(=O)C[C@@H]6[C@@]37COC(=O)C[C@@H]7OC6(C)C)C	C0221512	Stomach pain	0.7075
Liquiritin	(2S)-7-hydroxy-2-[4-[(2S,3R,4S,5S,6R)-3,4,5-trihydroxy-6-(hydroxymethyl)oxan-2-yl]oxyphenyl]-2,3-dihydrochromen-4-one	c1cc(ccc1[C@@H]2CC(=O)c3ccc(cc3O2)O)O[C@H]4[C@@H]([C@H]([C@@H]([C@H](O4)CO)O)O)O	C0242429	Sorethroat	0.8743
Liquiritin	(2S)-7-hydroxy-2-[4-[(2S,3R,4S,5S,6R)-3,4,5-trihydroxy-6-(hydroxymethyl)oxan-2-yl]oxyphenyl]-2,3-dihydrochromen-4-one	c1cc(ccc1[C@@H]2CC(=O)c3ccc(cc3O2)O)O[C@H]4[C@@H]([C@H]([C@@H]([C@H](O4)CO)O)O)O	C0085593	Chills	0.8233
Liquiritin	(2S)-7-hydroxy-2-[4-[(2S,3R,4S,5S,6R)-3,4,5-trihydroxy-6-(hydroxymethyl)oxan-2-yl]oxyphenyl]-2,3-dihydrochromen-4-one	c1cc(ccc1[C@@H]2CC(=O)c3ccc(cc3O2)O)O[C@H]4[C@@H]([C@H]([C@@H]([C@H](O4)CO)O)O)O	C0018965	Haematuria	0.7988
Liquiritin	(2S)-7-hydroxy-2-[4-[(2S,3R,4S,5S,6R)-3,4,5-trihydroxy-6-(hydroxymethyl)oxan-2-yl]oxyphenyl]-2,3-dihydrochromen-4-one	c1cc(ccc1[C@@H]2CC(=O)c3ccc(cc3O2)O)O[C@H]4[C@@H]([C@H]([C@@H]([C@H](O4)CO)O)O)O	C0013604	Swelling	0.7587
Liquiritin	(2S)-7-hydroxy-2-[4-[(2S,3R,4S,5S,6R)-3,4,5-trihydroxy-6-(hydroxymethyl)oxan-2-yl]oxyphenyl]-2,3-dihydrochromen-4-one	c1cc(ccc1[C@@H]2CC(=O)c3ccc(cc3O2)O)O[C@H]4[C@@H]([C@H]([C@@H]([C@H](O4)CO)O)O)O	C1457887	Symptom, NOS	0.7533
Liquiritin	(2S)-7-hydroxy-2-[4-[(2S,3R,4S,5S,6R)-3,4,5-trihydroxy-6-(hydroxymethyl)oxan-2-yl]oxyphenyl]-2,3-dihydrochromen-4-one	c1cc(ccc1[C@@H]2CC(=O)c3ccc(cc3O2)O)O[C@H]4[C@@H]([C@H]([C@@H]([C@H](O4)CO)O)O)O	C0002622	Amnesia	0.7437
Liquiritin	(2S)-7-hydroxy-2-[4-[(2S,3R,4S,5S,6R)-3,4,5-trihydroxy-6-(hydroxymethyl)oxan-2-yl]oxyphenyl]-2,3-dihydrochromen-4-one	c1cc(ccc1[C@@H]2CC(=O)c3ccc(cc3O2)O)O[C@H]4[C@@H]([C@H]([C@@H]([C@H](O4)CO)O)O)O	C0015967	Fever	0.7328
Liquiritin	(2S)-7-hydroxy-2-[4-[(2S,3R,4S,5S,6R)-3,4,5-trihydroxy-6-(hydroxymethyl)oxan-2-yl]oxyphenyl]-2,3-dihydrochromen-4-one	c1cc(ccc1[C@@H]2CC(=O)c3ccc(cc3O2)O)O[C@H]4[C@@H]([C@H]([C@@H]([C@H](O4)CO)O)O)O	C0026825	Flaccidity	0.7314
Liquiritin	(2S)-7-hydroxy-2-[4-[(2S,3R,4S,5S,6R)-3,4,5-trihydroxy-6-(hydroxymethyl)oxan-2-yl]oxyphenyl]-2,3-dihydrochromen-4-one	c1cc(ccc1[C@@H]2CC(=O)c3ccc(cc3O2)O)O[C@H]4[C@@H]([C@H]([C@@H]([C@H](O4)CO)O)O)O	C0013369	Dysentery	0.7292
Liquiritin	(2S)-7-hydroxy-2-[4-[(2S,3R,4S,5S,6R)-3,4,5-trihydroxy-6-(hydroxymethyl)oxan-2-yl]oxyphenyl]-2,3-dihydrochromen-4-one	c1cc(ccc1[C@@H]2CC(=O)c3ccc(cc3O2)O)O[C@H]4[C@@H]([C@H]([C@@H]([C@H](O4)CO)O)O)O	C0031350	inflammation throat	0.7265
Liquiritin	(2S)-7-hydroxy-2-[4-[(2S,3R,4S,5S,6R)-3,4,5-trihydroxy-6-(hydroxymethyl)oxan-2-yl]oxyphenyl]-2,3-dihydrochromen-4-one	c1cc(ccc1[C@@H]2CC(=O)c3ccc(cc3O2)O)O[C@H]4[C@@H]([C@H]([C@@H]([C@H](O4)CO)O)O)O	C0008679	Chronic disease	0.7265
Liquiritin	(2S)-7-hydroxy-2-[4-[(2S,3R,4S,5S,6R)-3,4,5-trihydroxy-6-(hydroxymethyl)oxan-2-yl]oxyphenyl]-2,3-dihydrochromen-4-one	c1cc(ccc1[C@@H]2CC(=O)c3ccc(cc3O2)O)O[C@H]4[C@@H]([C@H]([C@@H]([C@H](O4)CO)O)O)O	C0242350	Impotence	0.7224
Liquiritin	(2S)-7-hydroxy-2-[4-[(2S,3R,4S,5S,6R)-3,4,5-trihydroxy-6-(hydroxymethyl)oxan-2-yl]oxyphenyl]-2,3-dihydrochromen-4-one	c1cc(ccc1[C@@H]2CC(=O)c3ccc(cc3O2)O)O[C@H]4[C@@H]([C@H]([C@@H]([C@H](O4)CO)O)O)O	C0004093	Weakness	0.7171
Liquiritin	(2S)-7-hydroxy-2-[4-[(2S,3R,4S,5S,6R)-3,4,5-trihydroxy-6-(hydroxymethyl)oxan-2-yl]oxyphenyl]-2,3-dihydrochromen-4-one	c1cc(ccc1[C@@H]2CC(=O)c3ccc(cc3O2)O)O[C@H]4[C@@H]([C@H]([C@@H]([C@H](O4)CO)O)O)O	C0039082	Syndrome	0.717
Liquiritin	(2S)-7-hydroxy-2-[4-[(2S,3R,4S,5S,6R)-3,4,5-trihydroxy-6-(hydroxymethyl)oxan-2-yl]oxyphenyl]-2,3-dihydrochromen-4-one	c1cc(ccc1[C@@H]2CC(=O)c3ccc(cc3O2)O)O[C@H]4[C@@H]([C@H]([C@@H]([C@H](O4)CO)O)O)O	C0032343	Poisoning	0.2285
Liquiritin	(2S)-7-hydroxy-2-[4-[(2S,3R,4S,5S,6R)-3,4,5-trihydroxy-6-(hydroxymethyl)oxan-2-yl]oxyphenyl]-2,3-dihydrochromen-4-one	c1cc(ccc1[C@@H]2CC(=O)c3ccc(cc3O2)O)O[C@H]4[C@@H]([C@H]([C@@H]([C@H](O4)CO)O)O)O	C0009450	Infectious disease	0.2197
Maleic hydrazide	caesalpinin mh	c1cc(=O)[nH][nH]c1=O	C0013604	Swelling	0.8111
Maleic hydrazide	caesalpinin mh	c1cc(=O)[nH][nH]c1=O	C0030193	Painful	0.7441
Maleic hydrazide	caesalpinin mh	c1cc(=O)[nH][nH]c1=O	C0013390	Menorrhalgia	0.7355
Maleic hydrazide	caesalpinin mh	c1cc(=O)[nH][nH]c1=O	C0000737	Abdominal Pain	0.7333
Mangiferin	Alpizarin	c1c2c(cc(c1O)O)oc3cc(c(c(c3c2=O)O)[C@H]4[C@@H]([C@H]([C@@H]([C@H](O4)CO)O)O)O)O	C0025874	Metrorrhagia	0.8773
Mangiferin	Alpizarin	c1c2c(cc(c1O)O)oc3cc(c(c(c3c2=O)O)[C@H]4[C@@H]([C@H]([C@@H]([C@H](O4)CO)O)O)O)O	C0080274	Retention of urine	0.8539
Mangiferin	Alpizarin	c1c2c(cc(c1O)O)oc3cc(c(c(c3c2=O)O)[C@H]4[C@@H]([C@H]([C@@H]([C@H](O4)CO)O)O)O)O	C0018965	Haematuria	0.7998
Mangiferin	Alpizarin	c1c2c(cc(c1O)O)oc3cc(c(c(c3c2=O)O)[C@H]4[C@@H]([C@H]([C@@H]([C@H](O4)CO)O)O)O)O	C0042963	Vomiting	0.7937
Mangiferin	Alpizarin	c1c2c(cc(c1O)O)oc3cc(c(c(c3c2=O)O)[C@H]4[C@@H]([C@H]([C@@H]([C@H](O4)CO)O)O)O)O	C0013404	Dyspnea	0.7737
Mangiferin	Alpizarin	c1c2c(cc(c1O)O)oc3cc(c(c(c3c2=O)O)[C@H]4[C@@H]([C@H]([C@@H]([C@H](O4)CO)O)O)O)O	C0042029	Urinary tract infection	0.772
Mangiferin	Alpizarin	c1c2c(cc(c1O)O)oc3cc(c(c(c3c2=O)O)[C@H]4[C@@H]([C@H]([C@@H]([C@H](O4)CO)O)O)O)O	C0019080	Hemorrhage	0.7644
Mangiferin	Alpizarin	c1c2c(cc(c1O)O)oc3cc(c(c(c3c2=O)O)[C@H]4[C@@H]([C@H]([C@@H]([C@H](O4)CO)O)O)O)O	C0013428	Painful urination	0.762
Mangiferin	Alpizarin	c1c2c(cc(c1O)O)oc3cc(c(c(c3c2=O)O)[C@H]4[C@@H]([C@H]([C@@H]([C@H](O4)CO)O)O)O)O	C0241705	Difficulty in urination	0.7561
Mangiferin	Alpizarin	c1c2c(cc(c1O)O)oc3cc(c(c(c3c2=O)O)[C@H]4[C@@H]([C@H]([C@@H]([C@H](O4)CO)O)O)O)O	C0004096	Asthma	0.7552
Mangiferin	Alpizarin	c1c2c(cc(c1O)O)oc3cc(c(c(c3c2=O)O)[C@H]4[C@@H]([C@H]([C@@H]([C@H](O4)CO)O)O)O)O	C0018926	Haematemesis	0.7196
Mangiferin	Alpizarin	c1c2c(cc(c1O)O)oc3cc(c(c(c3c2=O)O)[C@H]4[C@@H]([C@H]([C@@H]([C@H](O4)CO)O)O)O)O	C0451641	Urolithiasis	0.712
Mangiferin	Alpizarin	c1c2c(cc(c1O)O)oc3cc(c(c(c3c2=O)O)[C@H]4[C@@H]([C@H]([C@@H]([C@H](O4)CO)O)O)O)O	C0149671	Dribbling of urine	0.7085
Mangiferin	Alpizarin	c1c2c(cc(c1O)O)oc3cc(c(c(c3c2=O)O)[C@H]4[C@@H]([C@H]([C@@H]([C@H](O4)CO)O)O)O)O	C0042035	Urination Disorder	0.3153
Mangiferin	Alpizarin	c1c2c(cc(c1O)O)oc3cc(c(c(c3c2=O)O)[C@H]4[C@@H]([C@H]([C@@H]([C@H](O4)CO)O)O)O)O	C0042075	urinary disease	0.2848
Methdilazine	norcaesalpinin md	CN1CCC(C1)CN2c3ccccc3Sc4c2cccc4	C0013604	Swelling	0.8111
Methdilazine	norcaesalpinin md	CN1CCC(C1)CN2c3ccccc3Sc4c2cccc4	C0030193	Painful	0.7441
Methdilazine	norcaesalpinin md	CN1CCC(C1)CN2c3ccccc3Sc4c2cccc4	C0013390	Menorrhalgia	0.7355
Methdilazine	norcaesalpinin md	CN1CCC(C1)CN2c3ccccc3Sc4c2cccc4	C0000737	Abdominal Pain	0.7333
Methylephedrine	(1R,2S)-2-(dimethylamino)-1-phenylpropan-1-ol	C[C@@H]([C@@H](c1ccccc1)O)N(C)C	C0038990	Perspiration	0.9674
Methylephedrine	(1R,2S)-2-(dimethylamino)-1-phenylpropan-1-ol	C[C@@H]([C@@H](c1ccccc1)O)N(C)C	C0003862	Pain in joint	0.7883
Methylephedrine	(1R,2S)-2-(dimethylamino)-1-phenylpropan-1-ol	C[C@@H]([C@@H](c1ccccc1)O)N(C)C	C0033774	Itching	0.7673
Methylephedrine	(1R,2S)-2-(dimethylamino)-1-phenylpropan-1-ol	C[C@@H]([C@@H](c1ccccc1)O)N(C)C	C0018681	Head ache	0.7657
Methylephedrine	(1R,2S)-2-(dimethylamino)-1-phenylpropan-1-ol	C[C@@H]([C@@H](c1ccccc1)O)N(C)C	C0004096	Asthma	0.7552
Methylephedrine	(1R,2S)-2-(dimethylamino)-1-phenylpropan-1-ol	C[C@@H]([C@@H](c1ccccc1)O)N(C)C	C0015230	Rash	0.7534
Methylephedrine	(1R,2S)-2-(dimethylamino)-1-phenylpropan-1-ol	C[C@@H]([C@@H](c1ccccc1)O)N(C)C	C0027429	Nasal Obstruction	0.7453
Methylephedrine	(1R,2S)-2-(dimethylamino)-1-phenylpropan-1-ol	C[C@@H]([C@@H](c1ccccc1)O)N(C)C	C1457887	Symptom, NOS	0.7438
Methylephedrine	(1R,2S)-2-(dimethylamino)-1-phenylpropan-1-ol	C[C@@H]([C@@H](c1ccccc1)O)N(C)C	C0013604	Swelling	0.7364
Methylephedrine	(1R,2S)-2-(dimethylamino)-1-phenylpropan-1-ol	C[C@@H]([C@@H](c1ccccc1)O)N(C)C	C0015967	Fever	0.7313
Methylephedrine	(1R,2S)-2-(dimethylamino)-1-phenylpropan-1-ol	C[C@@H]([C@@H](c1ccccc1)O)N(C)C	C0522224	Paralysis	0.7313
Methylephedrine	(1R,2S)-2-(dimethylamino)-1-phenylpropan-1-ol	C[C@@H]([C@@H](c1ccccc1)O)N(C)C	C0037274	Skin disease	0.7311
Methylephedrine	(1R,2S)-2-(dimethylamino)-1-phenylpropan-1-ol	C[C@@H]([C@@H](c1ccccc1)O)N(C)C	C0012634	Diseases	0.7241
Methylephedrine	(1R,2S)-2-(dimethylamino)-1-phenylpropan-1-ol	C[C@@H]([C@@H](c1ccccc1)O)N(C)C	C0039082	Syndrome	0.7186
Methylephedrine	(1R,2S)-2-(dimethylamino)-1-phenylpropan-1-ol	C[C@@H]([C@@H](c1ccccc1)O)N(C)C	C0085631	Restlessness	0.7126
Methylephedrine	(1R,2S)-2-(dimethylamino)-1-phenylpropan-1-ol	C[C@@H]([C@@H](c1ccccc1)O)N(C)C	C0009443	Cold	0.7088
Mitrinermine	Rhyncophylline	CC[C@H]1CN2CC[C@]3([C@@H]2C[C@@H]1/C(=C\OC)/C(=O)OC)c4ccccc4N=C3O	C0013537	Eclampsia	0.808
Mitrinermine	Rhyncophylline	CC[C@H]1CN2CC[C@]3([C@@H]2C[C@@H]1/C(=C\OC)/C(=O)OC)c4ccccc4N=C3O	C0018681	Head ache	0.76
Mitrinermine	Rhyncophylline	CC[C@H]1CN2CC[C@]3([C@@H]2C[C@@H]1/C(=C\OC)/C(=O)OC)c4ccccc4N=C3O	C0014544	Epilepsy	0.7528
Mitrinermine	Rhyncophylline	CC[C@H]1CN2CC[C@]3([C@@H]2C[C@@H]1/C(=C\OC)/C(=O)OC)c4ccccc4N=C3O	C0036572	Convulsion	0.7356
Mitrinermine	Rhyncophylline	CC[C@H]1CN2CC[C@]3([C@@H]2C[C@@H]1/C(=C\OC)/C(=O)OC)c4ccccc4N=C3O	C0014548	general epilepsy	0.7329
mustard oil	3-isothiocyanatoprop-1-ene	C=CCN=C=S	C0019825	Hoarse voice	0.8999
mustard oil	3-isothiocyanatoprop-1-ene	C=CCN=C=S	C0242429	Sorethroat	0.8754
mustard oil	3-isothiocyanatoprop-1-ene	C=CCN=C=S	C0028643	Numbness	0.8636
mustard oil	3-isothiocyanatoprop-1-ene	C=CCN=C=S	C0038990	Perspiration	0.8341
mustard oil	3-isothiocyanatoprop-1-ene	C=CCN=C=S	C0013604	Swelling	0.8338
mustard oil	3-isothiocyanatoprop-1-ene	C=CCN=C=S	C0010200	Coughing	0.812
mustard oil	3-isothiocyanatoprop-1-ene	C=CCN=C=S	C0002453	Amenorrhea	0.8047
mustard oil	3-isothiocyanatoprop-1-ene	C=CCN=C=S	C0003862	Pain in joint	0.7894
mustard oil	3-isothiocyanatoprop-1-ene	C=CCN=C=S	C0007642	Cellulitis	0.7834
mustard oil	3-isothiocyanatoprop-1-ene	C=CCN=C=S	C0013404	Dyspnea	0.7768
mustard oil	3-isothiocyanatoprop-1-ene	C=CCN=C=S	C1962957	Flushing	0.7692
mustard oil	3-isothiocyanatoprop-1-ene	C=CCN=C=S	C0014591	Epistaxis	0.7569
mustard oil	3-isothiocyanatoprop-1-ene	C=CCN=C=S	C0004096	Asthma	0.7555
mustard oil	3-isothiocyanatoprop-1-ene	C=CCN=C=S	C0041105	Trismus	0.7542
mustard oil	3-isothiocyanatoprop-1-ene	C=CCN=C=S	C0003564	Aphonia	0.7518
mustard oil	3-isothiocyanatoprop-1-ene	C=CCN=C=S	C0009938	Bruise	0.7464
mustard oil	3-isothiocyanatoprop-1-ene	C=CCN=C=S	C0024109	LUNGS	0.7413
mustard oil	3-isothiocyanatoprop-1-ene	C=CCN=C=S	C0017152	Gastritis	0.7396
mustard oil	3-isothiocyanatoprop-1-ene	C=CCN=C=S	C1457887	Symptom, NOS	0.7344
mustard oil	3-isothiocyanatoprop-1-ene	C=CCN=C=S	C0011053	Deafness	0.7288
mustard oil	3-isothiocyanatoprop-1-ene	C=CCN=C=S	C0344232	Blurred vision	0.7271
mustard oil	3-isothiocyanatoprop-1-ene	C=CCN=C=S	C0031350	inflammation throat	0.7268
mustard oil	3-isothiocyanatoprop-1-ene	C=CCN=C=S	C0012634	Diseases	0.7202
mustard oil	3-isothiocyanatoprop-1-ene	C=CCN=C=S	C0012359	Distension	0.7108
mustard oil	3-isothiocyanatoprop-1-ene	C=CCN=C=S	C0009443	Cold	0.7093
mustard oil	3-isothiocyanatoprop-1-ene	C=CCN=C=S	C0024902	Pain of breast	0.7017
mustard oil	3-isothiocyanatoprop-1-ene	C=CCN=C=S	C0234369	tremble	0.7012
mustard oil	3-isothiocyanatoprop-1-ene	C=CCN=C=S	C0234238	Aching	0.7011
mustard oil	3-isothiocyanatoprop-1-ene	C=CCN=C=S	C0008031	PAIN IN CHEST	0.6623
mustard oil	3-isothiocyanatoprop-1-ene	C=CCN=C=S	C0030193	Painful	0.3564
mustard oil	3-isothiocyanatoprop-1-ene	C=CCN=C=S	C0009450	Infectious disease	0.2397
mustard oil	3-isothiocyanatoprop-1-ene	C=CCN=C=S	C0004604	Pain in back	0.2312
mustard oil	3-isothiocyanatoprop-1-ene	C=CCN=C=S	C0040822	Shaking	0.2271
Myristicin	4-methoxy-6-prop-2-enyl-1,3-benzodioxole	COc1cc(cc2c1OCO2)CC=C	C0000737	Abdominal Pain	0.7311
Myristicin	4-methoxy-6-prop-2-enyl-1,3-benzodioxole	COc1cc(cc2c1OCO2)CC=C	C1457887	Symptom, NOS	0.7186
Myristicin	4-methoxy-6-prop-2-enyl-1,3-benzodioxole	COc1cc(cc2c1OCO2)CC=C	C0009443	Cold	0.7087
Ononin	formononetin-7-glucoside	COc1ccc(cc1)c2coc3cc(ccc3c2=O)O[C@H]4[C@@H]([C@H]([C@@H]([C@H](O4)CO)O)O)O	C0242429	Sorethroat	0.8743
Ononin	formononetin-7-glucoside	COc1ccc(cc1)c2coc3cc(ccc3c2=O)O[C@H]4[C@@H]([C@H]([C@@H]([C@H](O4)CO)O)O)O	C0085593	Chills	0.8233
Ononin	formononetin-7-glucoside	COc1ccc(cc1)c2coc3cc(ccc3c2=O)O[C@H]4[C@@H]([C@H]([C@@H]([C@H](O4)CO)O)O)O	C0018965	Haematuria	0.7988
Ononin	formononetin-7-glucoside	COc1ccc(cc1)c2coc3cc(ccc3c2=O)O[C@H]4[C@@H]([C@H]([C@@H]([C@H](O4)CO)O)O)O	C0013604	Swelling	0.7587
Ononin	formononetin-7-glucoside	COc1ccc(cc1)c2coc3cc(ccc3c2=O)O[C@H]4[C@@H]([C@H]([C@@H]([C@H](O4)CO)O)O)O	C1457887	Symptom, NOS	0.7533
Ononin	formononetin-7-glucoside	COc1ccc(cc1)c2coc3cc(ccc3c2=O)O[C@H]4[C@@H]([C@H]([C@@H]([C@H](O4)CO)O)O)O	C0002622	Amnesia	0.7437
Ononin	formononetin-7-glucoside	COc1ccc(cc1)c2coc3cc(ccc3c2=O)O[C@H]4[C@@H]([C@H]([C@@H]([C@H](O4)CO)O)O)O	C0015967	Fever	0.7328
Ononin	formononetin-7-glucoside	COc1ccc(cc1)c2coc3cc(ccc3c2=O)O[C@H]4[C@@H]([C@H]([C@@H]([C@H](O4)CO)O)O)O	C0026825	Flaccidity	0.7314
Ononin	formononetin-7-glucoside	COc1ccc(cc1)c2coc3cc(ccc3c2=O)O[C@H]4[C@@H]([C@H]([C@@H]([C@H](O4)CO)O)O)O	C0013369	Dysentery	0.7292
Ononin	formononetin-7-glucoside	COc1ccc(cc1)c2coc3cc(ccc3c2=O)O[C@H]4[C@@H]([C@H]([C@@H]([C@H](O4)CO)O)O)O	C0031350	inflammation throat	0.7265
Ononin	formononetin-7-glucoside	COc1ccc(cc1)c2coc3cc(ccc3c2=O)O[C@H]4[C@@H]([C@H]([C@@H]([C@H](O4)CO)O)O)O	C0008679	Chronic disease	0.7265
Ononin	formononetin-7-glucoside	COc1ccc(cc1)c2coc3cc(ccc3c2=O)O[C@H]4[C@@H]([C@H]([C@@H]([C@H](O4)CO)O)O)O	C0242350	Impotence	0.7224
Ononin	formononetin-7-glucoside	COc1ccc(cc1)c2coc3cc(ccc3c2=O)O[C@H]4[C@@H]([C@H]([C@@H]([C@H](O4)CO)O)O)O	C0004093	Weakness	0.7171
Ononin	formononetin-7-glucoside	COc1ccc(cc1)c2coc3cc(ccc3c2=O)O[C@H]4[C@@H]([C@H]([C@@H]([C@H](O4)CO)O)O)O	C0039082	Syndrome	0.717
Ononin	formononetin-7-glucoside	COc1ccc(cc1)c2coc3cc(ccc3c2=O)O[C@H]4[C@@H]([C@H]([C@@H]([C@H](O4)CO)O)O)O	C0032343	Poisoning	0.2285
Ononin	formononetin-7-glucoside	COc1ccc(cc1)c2coc3cc(ccc3c2=O)O[C@H]4[C@@H]([C@H]([C@@H]([C@H](O4)CO)O)O)O	C0009450	Infectious disease	0.2197
Paeonol	1-(2-hydroxy-4-methoxyphenyl)ethanone	CC(=O)c1ccc(cc1O)OC	C0039614	Tetanus	0.774
Paeonol	1-(2-hydroxy-4-methoxyphenyl)ethanone	CC(=O)c1ccc(cc1O)OC	C0038454	Stroke	0.7729
Paeonol	1-(2-hydroxy-4-methoxyphenyl)ethanone	CC(=O)c1ccc(cc1O)OC	C0018991	Hemiplegia	0.7623
Paeonol	1-(2-hydroxy-4-methoxyphenyl)ethanone	CC(=O)c1ccc(cc1O)OC	C0038379	Eye deviation	0.7573
Paeonol	1-(2-hydroxy-4-methoxyphenyl)ethanone	CC(=O)c1ccc(cc1O)OC	C0522224	Paralysis	0.743
Paeonol	1-(2-hydroxy-4-methoxyphenyl)ethanone	CC(=O)c1ccc(cc1O)OC	C0014544	Epilepsy	0.737
Paeonol	1-(2-hydroxy-4-methoxyphenyl)ethanone	CC(=O)c1ccc(cc1O)OC	C0013604	Swelling	0.7362
Paeonol	1-(2-hydroxy-4-methoxyphenyl)ethanone	CC(=O)c1ccc(cc1O)OC	C0037763	Spasm	0.7296
palmatine	2,3,9,10-tetramethoxy-5,6-dihydroisoquinolino[2,1-b]isoquinolin-7-ium	COc1ccc2cc-3[n+](cc2c1OC)CCc4c3cc(c(c4)OC)OC	C0917801	Insomnia	0.8196
palmatine	2,3,9,10-tetramethoxy-5,6-dihydroisoquinolino[2,1-b]isoquinolin-7-ium	COc1ccc2cc-3[n+](cc2c1OC)CCc4c3cc(c(c4)OC)OC	C0030193	Painful	0.8047
palmatine	2,3,9,10-tetramethoxy-5,6-dihydroisoquinolino[2,1-b]isoquinolin-7-ium	COc1ccc2cc-3[n+](cc2c1OC)CCc4c3cc(c(c4)OC)OC	C0042963	Vomiting	0.7971
palmatine	2,3,9,10-tetramethoxy-5,6-dihydroisoquinolino[2,1-b]isoquinolin-7-ium	COc1ccc2cc-3[n+](cc2c1OC)CCc4c3cc(c(c4)OC)OC	C1457887	Symptom, NOS	0.7853
palmatine	2,3,9,10-tetramethoxy-5,6-dihydroisoquinolino[2,1-b]isoquinolin-7-ium	COc1ccc2cc-3[n+](cc2c1OC)CCc4c3cc(c(c4)OC)OC	C0019080	Hemorrhage	0.7657
palmatine	2,3,9,10-tetramethoxy-5,6-dihydroisoquinolino[2,1-b]isoquinolin-7-ium	COc1ccc2cc-3[n+](cc2c1OC)CCc4c3cc(c(c4)OC)OC	C0011206	Delirium	0.7581
palmatine	2,3,9,10-tetramethoxy-5,6-dihydroisoquinolino[2,1-b]isoquinolin-7-ium	COc1ccc2cc-3[n+](cc2c1OC)CCc4c3cc(c(c4)OC)OC	C0013595	Eczema	0.7508
palmatine	2,3,9,10-tetramethoxy-5,6-dihydroisoquinolino[2,1-b]isoquinolin-7-ium	COc1ccc2cc-3[n+](cc2c1OC)CCc4c3cc(c(c4)OC)OC	C0013604	Swelling	0.7364
palmatine	2,3,9,10-tetramethoxy-5,6-dihydroisoquinolino[2,1-b]isoquinolin-7-ium	COc1ccc2cc-3[n+](cc2c1OC)CCc4c3cc(c(c4)OC)OC	C0424295	Hyperactivity	0.7323
palmatine	2,3,9,10-tetramethoxy-5,6-dihydroisoquinolino[2,1-b]isoquinolin-7-ium	COc1ccc2cc-3[n+](cc2c1OC)CCc4c3cc(c(c4)OC)OC	C0022346	Jaundice	0.7313
palmatine	2,3,9,10-tetramethoxy-5,6-dihydroisoquinolino[2,1-b]isoquinolin-7-ium	COc1ccc2cc-3[n+](cc2c1OC)CCc4c3cc(c(c4)OC)OC	C0015967	Fever	0.731
palmatine	2,3,9,10-tetramethoxy-5,6-dihydroisoquinolino[2,1-b]isoquinolin-7-ium	COc1ccc2cc-3[n+](cc2c1OC)CCc4c3cc(c(c4)OC)OC	C0013369	Dysentery	0.7292
palmatine	2,3,9,10-tetramethoxy-5,6-dihydroisoquinolino[2,1-b]isoquinolin-7-ium	COc1ccc2cc-3[n+](cc2c1OC)CCc4c3cc(c(c4)OC)OC	C0016382	flushed	0.729
palmatine	2,3,9,10-tetramethoxy-5,6-dihydroisoquinolino[2,1-b]isoquinolin-7-ium	COc1ccc2cc-3[n+](cc2c1OC)CCc4c3cc(c(c4)OC)OC	C0012634	Diseases	0.7198
palmatine	2,3,9,10-tetramethoxy-5,6-dihydroisoquinolino[2,1-b]isoquinolin-7-ium	COc1ccc2cc-3[n+](cc2c1OC)CCc4c3cc(c(c4)OC)OC	C0018926	Haematemesis	0.7198
palmatine	2,3,9,10-tetramethoxy-5,6-dihydroisoquinolino[2,1-b]isoquinolin-7-ium	COc1ccc2cc-3[n+](cc2c1OC)CCc4c3cc(c(c4)OC)OC	C0009421	Coma	0.718
palmatine	2,3,9,10-tetramethoxy-5,6-dihydroisoquinolino[2,1-b]isoquinolin-7-ium	COc1ccc2cc-3[n+](cc2c1OC)CCc4c3cc(c(c4)OC)OC	C0040460	Toothache	0.7137
palmatine	2,3,9,10-tetramethoxy-5,6-dihydroisoquinolino[2,1-b]isoquinolin-7-ium	COc1ccc2cc-3[n+](cc2c1OC)CCc4c3cc(c(c4)OC)OC	C0085631	Restlessness	0.7126
Podophyllotoxin	Podofilox	COc1cc(cc(c1OC)OC)[C@@H]2c3cc4c(cc3[C@@H]([C@@H]5[C@@H]2C(=O)OC5)O)OCO4	C0242429	Sorethroat	0.8741
Podophyllotoxin	Podofilox	COc1cc(cc(c1OC)OC)[C@@H]2c3cc4c(cc3[C@@H]([C@@H]5[C@@H]2C(=O)OC5)O)OCO4	C0013604	Swelling	0.8335
Podophyllotoxin	Podofilox	COc1cc(cc(c1OC)OC)[C@@H]2c3cc4c(cc3[C@@H]([C@@H]5[C@@H]2C(=O)OC5)O)OCO4	C0042963	Vomiting	0.7938
Podophyllotoxin	Podofilox	COc1cc(cc(c1OC)OC)[C@@H]2c3cc4c(cc3[C@@H]([C@@H]5[C@@H]2C(=O)OC5)O)OCO4	C0003862	Pain in joint	0.7882
Podophyllotoxin	Podofilox	COc1cc(cc(c1OC)OC)[C@@H]2c3cc4c(cc3[C@@H]([C@@H]5[C@@H]2C(=O)OC5)O)OCO4	C0009938	Bruise	0.7463
Podophyllotoxin	Podofilox	COc1cc(cc(c1OC)OC)[C@@H]2c3cc4c(cc3[C@@H]([C@@H]5[C@@H]2C(=O)OC5)O)OCO4	C0018021	Goiter	0.7457
Podophyllotoxin	Podofilox	COc1cc(cc(c1OC)OC)[C@@H]2c3cc4c(cc3[C@@H]([C@@H]5[C@@H]2C(=O)OC5)O)OCO4	C0041296	Tuberculosis	0.7449
Podophyllotoxin	Podofilox	COc1cc(cc(c1OC)OC)[C@@H]2c3cc4c(cc3[C@@H]([C@@H]5[C@@H]2C(=O)OC5)O)OCO4	C0015672	Fatigue	0.7333
Podophyllotoxin	Podofilox	COc1cc(cc(c1OC)OC)[C@@H]2c3cc4c(cc3[C@@H]([C@@H]5[C@@H]2C(=O)OC5)O)OCO4	C0012634	Diseases	0.7209
Podophyllotoxin	Podofilox	COc1cc(cc(c1OC)OC)[C@@H]2c3cc4c(cc3[C@@H]([C@@H]5[C@@H]2C(=O)OC5)O)OCO4	C0018926	Haematemesis	0.7187
Podophyllotoxin	Podofilox	COc1cc(cc(c1OC)OC)[C@@H]2c3cc4c(cc3[C@@H]([C@@H]5[C@@H]2C(=O)OC5)O)OCO4	C0039082	Syndrome	0.7184
Podophyllotoxin	Podofilox	COc1cc(cc(c1OC)OC)[C@@H]2c3cc4c(cc3[C@@H]([C@@H]5[C@@H]2C(=O)OC5)O)OCO4	C0004093	Weakness	0.7169
Puerarin	7-hydroxy-3-(4-hydroxyphenyl)-8-[(2S,3R,4R,5S,6R)-3,4,5-trihydroxy-6-(hydroxymethyl)oxan-2-yl]chromen-4-one	C1=CC(=CC=C1C2=COC3=C(C2=O)C=CC(=C3C4C(C(C(C(O4)CO)O)O)O)O)O	C0038990	Perspiration	0.8339
Puerarin	7-hydroxy-3-(4-hydroxyphenyl)-8-[(2S,3R,4R,5S,6R)-3,4,5-trihydroxy-6-(hydroxymethyl)oxan-2-yl]chromen-4-one	C1=CC(=CC=C1C2=COC3=C(C2=O)C=CC(=C3C4C(C(C(C(O4)CO)O)O)O)O)O	C0042963	Vomiting	0.7969
Puerarin	7-hydroxy-3-(4-hydroxyphenyl)-8-[(2S,3R,4R,5S,6R)-3,4,5-trihydroxy-6-(hydroxymethyl)oxan-2-yl]chromen-4-one	C1=CC(=CC=C1C2=COC3=C(C2=O)C=CC(=C3C4C(C(C(C(O4)CO)O)O)O)O)O	C0015230	Rash	0.7795
Puerarin	7-hydroxy-3-(4-hydroxyphenyl)-8-[(2S,3R,4R,5S,6R)-3,4,5-trihydroxy-6-(hydroxymethyl)oxan-2-yl]chromen-4-one	C1=CC(=CC=C1C2=COC3=C(C2=O)C=CC(=C3C4C(C(C(C(O4)CO)O)O)O)O)O	C0038454	Stroke	0.773
Puerarin	7-hydroxy-3-(4-hydroxyphenyl)-8-[(2S,3R,4R,5S,6R)-3,4,5-trihydroxy-6-(hydroxymethyl)oxan-2-yl]chromen-4-one	C1=CC(=CC=C1C2=COC3=C(C2=O)C=CC(=C3C4C(C(C(C(O4)CO)O)O)O)O)O	C0018681	Head ache	0.7656
Puerarin	7-hydroxy-3-(4-hydroxyphenyl)-8-[(2S,3R,4R,5S,6R)-3,4,5-trihydroxy-6-(hydroxymethyl)oxan-2-yl]chromen-4-one	C1=CC(=CC=C1C2=COC3=C(C2=O)C=CC(=C3C4C(C(C(C(O4)CO)O)O)O)O)O	C0024530	Malaria	0.7581
Puerarin	7-hydroxy-3-(4-hydroxyphenyl)-8-[(2S,3R,4R,5S,6R)-3,4,5-trihydroxy-6-(hydroxymethyl)oxan-2-yl]chromen-4-one	C1=CC(=CC=C1C2=COC3=C(C2=O)C=CC(=C3C4C(C(C(C(O4)CO)O)O)O)O)O	C0014591	Epistaxis	0.7569
Puerarin	7-hydroxy-3-(4-hydroxyphenyl)-8-[(2S,3R,4R,5S,6R)-3,4,5-trihydroxy-6-(hydroxymethyl)oxan-2-yl]chromen-4-one	C1=CC(=CC=C1C2=COC3=C(C2=O)C=CC(=C3C4C(C(C(C(O4)CO)O)O)O)O)O	C1457887	Symptom, NOS	0.7506
Puerarin	7-hydroxy-3-(4-hydroxyphenyl)-8-[(2S,3R,4R,5S,6R)-3,4,5-trihydroxy-6-(hydroxymethyl)oxan-2-yl]chromen-4-one	C1=CC(=CC=C1C2=COC3=C(C2=O)C=CC(=C3C4C(C(C(C(O4)CO)O)O)O)O)O	C0025007	Measles	0.7345
Puerarin	7-hydroxy-3-(4-hydroxyphenyl)-8-[(2S,3R,4R,5S,6R)-3,4,5-trihydroxy-6-(hydroxymethyl)oxan-2-yl]chromen-4-one	C1=CC(=CC=C1C2=COC3=C(C2=O)C=CC(=C3C4C(C(C(C(O4)CO)O)O)O)O)O	C0015967	Fever	0.7311
Puerarin	7-hydroxy-3-(4-hydroxyphenyl)-8-[(2S,3R,4R,5S,6R)-3,4,5-trihydroxy-6-(hydroxymethyl)oxan-2-yl]chromen-4-one	C1=CC(=CC=C1C2=COC3=C(C2=O)C=CC(=C3C4C(C(C(C(O4)CO)O)O)O)O)O	C0013369	Dysentery	0.7292
Puerarin	7-hydroxy-3-(4-hydroxyphenyl)-8-[(2S,3R,4R,5S,6R)-3,4,5-trihydroxy-6-(hydroxymethyl)oxan-2-yl]chromen-4-one	C1=CC(=CC=C1C2=COC3=C(C2=O)C=CC(=C3C4C(C(C(C(O4)CO)O)O)O)O)O	C0012634	Diseases	0.7214
Puerarin	7-hydroxy-3-(4-hydroxyphenyl)-8-[(2S,3R,4R,5S,6R)-3,4,5-trihydroxy-6-(hydroxymethyl)oxan-2-yl]chromen-4-one	C1=CC(=CC=C1C2=COC3=C(C2=O)C=CC(=C3C4C(C(C(C(O4)CO)O)O)O)O)O	C0018926	Haematemesis	0.7188
Puerarin	7-hydroxy-3-(4-hydroxyphenyl)-8-[(2S,3R,4R,5S,6R)-3,4,5-trihydroxy-6-(hydroxymethyl)oxan-2-yl]chromen-4-one	C1=CC(=CC=C1C2=COC3=C(C2=O)C=CC(=C3C4C(C(C(C(O4)CO)O)O)O)O)O	C0039082	Syndrome	0.7183
Puerarin	7-hydroxy-3-(4-hydroxyphenyl)-8-[(2S,3R,4R,5S,6R)-3,4,5-trihydroxy-6-(hydroxymethyl)oxan-2-yl]chromen-4-one	C1=CC(=CC=C1C2=COC3=C(C2=O)C=CC(=C3C4C(C(C(C(O4)CO)O)O)O)O)O	C0019345	Fever Blister	0.7145
Putrescine	butane-1,4-diamine	C(CCN)CN	C0025874	Metrorrhagia	0.8775
Putrescine	butane-1,4-diamine	C(CCN)CN	C0042963	Vomiting	0.7974
Putrescine	butane-1,4-diamine	C(CCN)CN	C0007642	Cellulitis	0.7833
Putrescine	butane-1,4-diamine	C(CCN)CN	C0019080	Hemorrhage	0.7658
Putrescine	butane-1,4-diamine	C(CCN)CN	C1457887	Symptom, NOS	0.7651
Putrescine	butane-1,4-diamine	C(CCN)CN	C0028643	Numbness	0.7507
Putrescine	butane-1,4-diamine	C(CCN)CN	C0011991	Diarrhea	0.7469
Putrescine	butane-1,4-diamine	C(CCN)CN	C0041296	Tuberculosis	0.7448
Putrescine	butane-1,4-diamine	C(CCN)CN	C0270327	ENURESIS, NOCTURNAL, 1	0.7402
Putrescine	butane-1,4-diamine	C(CCN)CN	C0013369	Dysentery	0.7299
Putrescine	butane-1,4-diamine	C(CCN)CN	C0011053	Deafness	0.7292
Putrescine	butane-1,4-diamine	C(CCN)CN	C0242350	Impotence	0.723
Putrescine	butane-1,4-diamine	C(CCN)CN	C0018926	Haematemesis	0.7198
Putrescine	butane-1,4-diamine	C(CCN)CN	C0039082	Syndrome	0.7163
Putrescine	butane-1,4-diamine	C(CCN)CN	C0229992	mental	0.7053
Putrescine	butane-1,4-diamine	C(CCN)CN	C0013911	Emaciation	0.7004
Quercitrin	2-(3,4-dihydroxyphenyl)-5,7-dihydroxy-3-[(2S,3R,4R,5R,6S)-3,4,5-trihydroxy-6-methyloxan-2-yl]oxychromen-4-one	CC1C(C(C(C(O1)OC2=C(OC3=CC(=CC(=C3C2=O)O)O)C4=CC(=C(C=C4)O)O)O)O)O	C0019521	Hiccough	0.8851
Quercitrin	2-(3,4-dihydroxyphenyl)-5,7-dihydroxy-3-[(2S,3R,4R,5R,6S)-3,4,5-trihydroxy-6-methyloxan-2-yl]oxychromen-4-one	CC1C(C(C(C(O1)OC2=C(OC3=CC(=CC(=C3C2=O)O)O)C4=CC(=C(C=C4)O)O)O)O)O	C0010200	Coughing	0.8151
Quercitrin	2-(3,4-dihydroxyphenyl)-5,7-dihydroxy-3-[(2S,3R,4R,5R,6S)-3,4,5-trihydroxy-6-methyloxan-2-yl]oxychromen-4-one	CC1C(C(C(C(O1)OC2=C(OC3=CC(=CC(=C3C2=O)O)O)C4=CC(=C(C=C4)O)O)O)O)O	C0000737	Abdominal Pain	0.8131
Quercitrin	2-(3,4-dihydroxyphenyl)-5,7-dihydroxy-3-[(2S,3R,4R,5R,6S)-3,4,5-trihydroxy-6-methyloxan-2-yl]oxychromen-4-one	CC1C(C(C(C(O1)OC2=C(OC3=CC(=CC(=C3C2=O)O)O)C4=CC(=C(C=C4)O)O)O)O)O	C0002453	Amenorrhea	0.8044
Quercitrin	2-(3,4-dihydroxyphenyl)-5,7-dihydroxy-3-[(2S,3R,4R,5R,6S)-3,4,5-trihydroxy-6-methyloxan-2-yl]oxychromen-4-one	CC1C(C(C(C(O1)OC2=C(OC3=CC(=CC(=C3C2=O)O)O)C4=CC(=C(C=C4)O)O)O)O)O	C0042963	Vomiting	0.7737
Quercitrin	2-(3,4-dihydroxyphenyl)-5,7-dihydroxy-3-[(2S,3R,4R,5R,6S)-3,4,5-trihydroxy-6-methyloxan-2-yl]oxychromen-4-one	CC1C(C(C(C(O1)OC2=C(OC3=CC(=CC(=C3C2=O)O)O)C4=CC(=C(C=C4)O)O)O)O)O	C0036262	Scabies	0.7694
Quercitrin	2-(3,4-dihydroxyphenyl)-5,7-dihydroxy-3-[(2S,3R,4R,5R,6S)-3,4,5-trihydroxy-6-methyloxan-2-yl]oxychromen-4-one	CC1C(C(C(C(O1)OC2=C(OC3=CC(=CC(=C3C2=O)O)O)C4=CC(=C(C=C4)O)O)O)O)O	C0033774	Itching	0.7641
Quercitrin	2-(3,4-dihydroxyphenyl)-5,7-dihydroxy-3-[(2S,3R,4R,5R,6S)-3,4,5-trihydroxy-6-methyloxan-2-yl]oxychromen-4-one	CC1C(C(C(C(O1)OC2=C(OC3=CC(=CC(=C3C2=O)O)O)C4=CC(=C(C=C4)O)O)O)O)O	C0013395	Indigestion	0.7542
Quercitrin	2-(3,4-dihydroxyphenyl)-5,7-dihydroxy-3-[(2S,3R,4R,5R,6S)-3,4,5-trihydroxy-6-methyloxan-2-yl]oxychromen-4-one	CC1C(C(C(C(O1)OC2=C(OC3=CC(=CC(=C3C2=O)O)O)C4=CC(=C(C=C4)O)O)O)O)O	C0028643	Numbness	0.7507
Quercitrin	2-(3,4-dihydroxyphenyl)-5,7-dihydroxy-3-[(2S,3R,4R,5R,6S)-3,4,5-trihydroxy-6-methyloxan-2-yl]oxychromen-4-one	CC1C(C(C(C(O1)OC2=C(OC3=CC(=CC(=C3C2=O)O)O)C4=CC(=C(C=C4)O)O)O)O)O	C0011991	Diarrhea	0.7475
Quercitrin	2-(3,4-dihydroxyphenyl)-5,7-dihydroxy-3-[(2S,3R,4R,5R,6S)-3,4,5-trihydroxy-6-methyloxan-2-yl]oxychromen-4-one	CC1C(C(C(C(O1)OC2=C(OC3=CC(=CC(=C3C2=O)O)O)C4=CC(=C(C=C4)O)O)O)O)O	C0037299	skin sores	0.7439
Quercitrin	2-(3,4-dihydroxyphenyl)-5,7-dihydroxy-3-[(2S,3R,4R,5R,6S)-3,4,5-trihydroxy-6-methyloxan-2-yl]oxychromen-4-one	CC1C(C(C(C(O1)OC2=C(OC3=CC(=CC(=C3C2=O)O)O)C4=CC(=C(C=C4)O)O)O)O)O	C1457887	Symptom, NOS	0.7393
Quercitrin	2-(3,4-dihydroxyphenyl)-5,7-dihydroxy-3-[(2S,3R,4R,5R,6S)-3,4,5-trihydroxy-6-methyloxan-2-yl]oxychromen-4-one	CC1C(C(C(C(O1)OC2=C(OC3=CC(=CC(=C3C2=O)O)O)C4=CC(=C(C=C4)O)O)O)O)O	C0013369	Dysentery	0.7306
Quercitrin	2-(3,4-dihydroxyphenyl)-5,7-dihydroxy-3-[(2S,3R,4R,5R,6S)-3,4,5-trihydroxy-6-methyloxan-2-yl]oxychromen-4-one	CC1C(C(C(C(O1)OC2=C(OC3=CC(=CC(=C3C2=O)O)O)C4=CC(=C(C=C4)O)O)O)O)O	C0019079	Haemoptysis	0.724
Quercitrin	2-(3,4-dihydroxyphenyl)-5,7-dihydroxy-3-[(2S,3R,4R,5R,6S)-3,4,5-trihydroxy-6-methyloxan-2-yl]oxychromen-4-one	CC1C(C(C(C(O1)OC2=C(OC3=CC(=CC(=C3C2=O)O)O)C4=CC(=C(C=C4)O)O)O)O)O	C0039082	Syndrome	0.7184
Quercitrin	2-(3,4-dihydroxyphenyl)-5,7-dihydroxy-3-[(2S,3R,4R,5R,6S)-3,4,5-trihydroxy-6-methyloxan-2-yl]oxychromen-4-one	CC1C(C(C(C(O1)OC2=C(OC3=CC(=CC(=C3C2=O)O)O)C4=CC(=C(C=C4)O)O)O)O)O	C0040460	Toothache	0.7115
Quercitrin	2-(3,4-dihydroxyphenyl)-5,7-dihydroxy-3-[(2S,3R,4R,5R,6S)-3,4,5-trihydroxy-6-methyloxan-2-yl]oxychromen-4-one	CC1C(C(C(C(O1)OC2=C(OC3=CC(=CC(=C3C2=O)O)O)C4=CC(=C(C=C4)O)O)O)O)O	C0221512	Stomach pain	0.7075
Rhein	4,5-dihydroxy-9,10-dioxoanthracene-2-carboxylic acid	c1cc2c(c(c1)O)C(=O)c3c(cc(cc3O)C(=O)O)C2=O	C0242429	Sorethroat	0.8747
Rhein	4,5-dihydroxy-9,10-dioxoanthracene-2-carboxylic acid	c1cc2c(c(c1)O)C(=O)c3c(cc(cc3O)C(=O)O)C2=O	C0013604	Swelling	0.8337
Rhein	4,5-dihydroxy-9,10-dioxoanthracene-2-carboxylic acid	c1cc2c(c(c1)O)C(=O)c3c(cc(cc3O)C(=O)O)C2=O	C0002453	Amenorrhea	0.8045
Rhein	4,5-dihydroxy-9,10-dioxoanthracene-2-carboxylic acid	c1cc2c(c(c1)O)C(=O)c3c(cc(cc3O)C(=O)O)C2=O	C0014591	Epistaxis	0.7569
Rhein	4,5-dihydroxy-9,10-dioxoanthracene-2-carboxylic acid	c1cc2c(c(c1)O)C(=O)c3c(cc(cc3O)C(=O)O)C2=O	C0015230	Rash	0.7542
Rhein	4,5-dihydroxy-9,10-dioxoanthracene-2-carboxylic acid	c1cc2c(c(c1)O)C(=O)c3c(cc(cc3O)C(=O)O)C2=O	C3263722	Injury	0.7466
Rhein	4,5-dihydroxy-9,10-dioxoanthracene-2-carboxylic acid	c1cc2c(c(c1)O)C(=O)c3c(cc(cc3O)C(=O)O)C2=O	C0006434	Burns	0.7421
Rhein	4,5-dihydroxy-9,10-dioxoanthracene-2-carboxylic acid	c1cc2c(c(c1)O)C(=O)c3c(cc(cc3O)C(=O)O)C2=O	C0019080	Hemorrhage	0.7357
Rhein	4,5-dihydroxy-9,10-dioxoanthracene-2-carboxylic acid	c1cc2c(c(c1)O)C(=O)c3c(cc(cc3O)C(=O)O)C2=O	C0000737	Abdominal Pain	0.7323
Rhein	4,5-dihydroxy-9,10-dioxoanthracene-2-carboxylic acid	c1cc2c(c(c1)O)C(=O)c3c(cc(cc3O)C(=O)O)C2=O	C0022346	Jaundice	0.7301
Rhein	4,5-dihydroxy-9,10-dioxoanthracene-2-carboxylic acid	c1cc2c(c(c1)O)C(=O)c3c(cc(cc3O)C(=O)O)C2=O	C0013369	Dysentery	0.7292
Rhein	4,5-dihydroxy-9,10-dioxoanthracene-2-carboxylic acid	c1cc2c(c(c1)O)C(=O)c3c(cc(cc3O)C(=O)O)C2=O	C0015967	Fever	0.7284
Rhein	4,5-dihydroxy-9,10-dioxoanthracene-2-carboxylic acid	c1cc2c(c(c1)O)C(=O)c3c(cc(cc3O)C(=O)O)C2=O	C0031350	inflammation throat	0.7265
Riddelliine	null	C/C=C\1/CC(=C)[C@@](C(=O)OCC2=CCN3[C@H]2[C@@H](CC3)OC1=O)(CO)O	C0013428	Painful urination	0.715
Riddelliine	null	C/C=C\1/CC(=C)[C@@](C(=O)OCC2=CCN3[C@H]2[C@@H](CC3)OC1=O)(CO)O	C0149671	Dribbling of urine	0.705
Riddelliine	null	C/C=C\1/CC(=C)[C@@](C(=O)OCC2=CCN3[C@H]2[C@@H](CC3)OC1=O)(CO)O	C0023896	Alcoholic Liver Diseases	0.2145
Saikosaponin D	null	C[C@@H]1[C@@H]([C@@H]([C@H]([C@@H](O1)O[C@H]2CC[C@]3([C@H]([C@]2(C)CO)CC[C@@]4([C@@H]3C=C[C@@]56[C@]4(C[C@H]([C@@]7([C@H]5CC(CC7)(C)C)CO6)O)C)C)C)O)O[C@H]8[C@@H]([C@H]([C@@H]([C@H](O8)CO)O)O)O)O	C0038990	Perspiration	0.8361
Saikosaponin D	null	C[C@@H]1[C@@H]([C@@H]([C@H]([C@@H](O1)O[C@H]2CC[C@]3([C@H]([C@]2(C)CO)CC[C@@]4([C@@H]3C=C[C@@]56[C@]4(C[C@H]([C@@]7([C@H]5CC(CC7)(C)C)CO6)O)C)C)C)O)O[C@H]8[C@@H]([C@H]([C@@H]([C@H](O8)CO)O)O)O)O	C0018681	Head ache	0.7699
Saikosaponin D	null	C[C@@H]1[C@@H]([C@@H]([C@H]([C@@H](O1)O[C@H]2CC[C@]3([C@H]([C@]2(C)CO)CC[C@@]4([C@@H]3C=C[C@@]56[C@]4(C[C@H]([C@@]7([C@H]5CC(CC7)(C)C)CO6)O)C)C)C)O)O[C@H]8[C@@H]([C@H]([C@@H]([C@H](O8)CO)O)O)O)O	C0024530	Malaria	0.7581
Saikosaponin D	null	C[C@@H]1[C@@H]([C@@H]([C@H]([C@@H](O1)O[C@H]2CC[C@]3([C@H]([C@]2(C)CO)CC[C@@]4([C@@H]3C=C[C@@]56[C@]4(C[C@H]([C@@]7([C@H]5CC(CC7)(C)C)CO6)O)C)C)C)O)O[C@H]8[C@@H]([C@H]([C@@H]([C@H](O8)CO)O)O)O)O	C0030193	Painful	0.751
Saikosaponin D	null	C[C@@H]1[C@@H]([C@@H]([C@H]([C@@H](O1)O[C@H]2CC[C@]3([C@H]([C@]2(C)CO)CC[C@@]4([C@@H]3C=C[C@@]56[C@]4(C[C@H]([C@@]7([C@H]5CC(CC7)(C)C)CO6)O)C)C)C)O)O[C@H]8[C@@H]([C@H]([C@@H]([C@H](O8)CO)O)O)O)O	C0032231	Pleuritis	0.7469
Saikosaponin D	null	C[C@@H]1[C@@H]([C@@H]([C@H]([C@@H](O1)O[C@H]2CC[C@]3([C@H]([C@]2(C)CO)CC[C@@]4([C@@H]3C=C[C@@]56[C@]4(C[C@H]([C@@]7([C@H]5CC(CC7)(C)C)CO6)O)C)C)C)O)O[C@H]8[C@@H]([C@H]([C@@H]([C@H](O8)CO)O)O)O)O	C0027813	Neuritis	0.7449
Saikosaponin D	null	C[C@@H]1[C@@H]([C@@H]([C@H]([C@@H](O1)O[C@H]2CC[C@]3([C@H]([C@]2(C)CO)CC[C@@]4([C@@H]3C=C[C@@]56[C@]4(C[C@H]([C@@]7([C@H]5CC(CC7)(C)C)CO6)O)C)C)C)O)O[C@H]8[C@@H]([C@H]([C@@H]([C@H](O8)CO)O)O)O)O	C1457887	Symptom, NOS	0.7422
Saikosaponin D	null	C[C@@H]1[C@@H]([C@@H]([C@H]([C@@H](O1)O[C@H]2CC[C@]3([C@H]([C@]2(C)CO)CC[C@@]4([C@@H]3C=C[C@@]56[C@]4(C[C@H]([C@@]7([C@H]5CC(CC7)(C)C)CO6)O)C)C)C)O)O[C@H]8[C@@H]([C@H]([C@@H]([C@H](O8)CO)O)O)O)O	C0017152	Gastritis	0.7413
Saikosaponin D	null	C[C@@H]1[C@@H]([C@@H]([C@H]([C@@H](O1)O[C@H]2CC[C@]3([C@H]([C@]2(C)CO)CC[C@@]4([C@@H]3C=C[C@@]56[C@]4(C[C@H]([C@@]7([C@H]5CC(CC7)(C)C)CO6)O)C)C)C)O)O[C@H]8[C@@H]([C@H]([C@@H]([C@H](O8)CO)O)O)O)O	C0026837	Rigor	0.7403
Saikosaponin D	null	C[C@@H]1[C@@H]([C@@H]([C@H]([C@@H](O1)O[C@H]2CC[C@]3([C@H]([C@]2(C)CO)CC[C@@]4([C@@H]3C=C[C@@]56[C@]4(C[C@H]([C@@]7([C@H]5CC(CC7)(C)C)CO6)O)C)C)C)O)O[C@H]8[C@@H]([C@H]([C@@H]([C@H](O8)CO)O)O)O)O	C0011581	Depressive disorder	0.7395
Saikosaponin D	null	C[C@@H]1[C@@H]([C@@H]([C@H]([C@@H](O1)O[C@H]2CC[C@]3([C@H]([C@]2(C)CO)CC[C@@]4([C@@H]3C=C[C@@]56[C@]4(C[C@H]([C@@]7([C@H]5CC(CC7)(C)C)CO6)O)C)C)C)O)O[C@H]8[C@@H]([C@H]([C@@H]([C@H](O8)CO)O)O)O)O	C0019159	hepatitis	0.7364
Saikosaponin D	null	C[C@@H]1[C@@H]([C@@H]([C@H]([C@@H](O1)O[C@H]2CC[C@]3([C@H]([C@]2(C)CO)CC[C@@]4([C@@H]3C=C[C@@]56[C@]4(C[C@H]([C@@]7([C@H]5CC(CC7)(C)C)CO6)O)C)C)C)O)O[C@H]8[C@@H]([C@H]([C@@H]([C@H](O8)CO)O)O)O)O	C0015967	Fever	0.7328
Saikosaponin D	null	C[C@@H]1[C@@H]([C@@H]([C@H]([C@@H](O1)O[C@H]2CC[C@]3([C@H]([C@]2(C)CO)CC[C@@]4([C@@H]3C=C[C@@]56[C@]4(C[C@H]([C@@]7([C@H]5CC(CC7)(C)C)CO6)O)C)C)C)O)O[C@H]8[C@@H]([C@H]([C@@H]([C@H](O8)CO)O)O)O)O	C0011053	Deafness	0.7297
Saikosaponin D	null	C[C@@H]1[C@@H]([C@@H]([C@H]([C@@H](O1)O[C@H]2CC[C@]3([C@H]([C@]2(C)CO)CC[C@@]4([C@@H]3C=C[C@@]56[C@]4(C[C@H]([C@@]7([C@H]5CC(CC7)(C)C)CO6)O)C)C)C)O)O[C@H]8[C@@H]([C@H]([C@@H]([C@H](O8)CO)O)O)O)O	C0022568	Keratitis	0.7275
Saikosaponin D	null	C[C@@H]1[C@@H]([C@@H]([C@H]([C@@H](O1)O[C@H]2CC[C@]3([C@H]([C@]2(C)CO)CC[C@@]4([C@@H]3C=C[C@@]56[C@]4(C[C@H]([C@@]7([C@H]5CC(CC7)(C)C)CO6)O)C)C)C)O)O[C@H]8[C@@H]([C@H]([C@@H]([C@H](O8)CO)O)O)O)O	C0344232	Blurred vision	0.7271
Saikosaponin D	null	C[C@@H]1[C@@H]([C@@H]([C@H]([C@@H](O1)O[C@H]2CC[C@]3([C@H]([C@]2(C)CO)CC[C@@]4([C@@H]3C=C[C@@]56[C@]4(C[C@H]([C@@]7([C@H]5CC(CC7)(C)C)CO6)O)C)C)C)O)O[C@H]8[C@@H]([C@H]([C@@H]([C@H](O8)CO)O)O)O)O	C0012634	Diseases	0.7206
Saikosaponin D	null	C[C@@H]1[C@@H]([C@@H]([C@H]([C@@H](O1)O[C@H]2CC[C@]3([C@H]([C@]2(C)CO)CC[C@@]4([C@@H]3C=C[C@@]56[C@]4(C[C@H]([C@@]7([C@H]5CC(CC7)(C)C)CO6)O)C)C)C)O)O[C@H]8[C@@H]([C@H]([C@@H]([C@H](O8)CO)O)O)O)O	C0085593	Chills	0.7153
Saikosaponin D	null	C[C@@H]1[C@@H]([C@@H]([C@H]([C@@H](O1)O[C@H]2CC[C@]3([C@H]([C@]2(C)CO)CC[C@@]4([C@@H]3C=C[C@@]56[C@]4(C[C@H]([C@@]7([C@H]5CC(CC7)(C)C)CO6)O)C)C)C)O)O[C@H]8[C@@H]([C@H]([C@@H]([C@H](O8)CO)O)O)O)O	C0012359	Distension	0.7106
Saikosaponin D	null	C[C@@H]1[C@@H]([C@@H]([C@H]([C@@H](O1)O[C@H]2CC[C@]3([C@H]([C@]2(C)CO)CC[C@@]4([C@@H]3C=C[C@@]56[C@]4(C[C@H]([C@@]7([C@H]5CC(CC7)(C)C)CO6)O)C)C)C)O)O[C@H]8[C@@H]([C@H]([C@@H]([C@H](O8)CO)O)O)O)O	C0009443	Cold	0.709
Scoparone	6,7-dimethoxychromen-2-one	COC1=C(C=C2C(=C1)C=CC(=O)O2)OC	C0019521	Hiccough	0.8851
Scoparone	6,7-dimethoxychromen-2-one	COC1=C(C=C2C(=C1)C=CC(=O)O2)OC	C0010200	Coughing	0.8151
Scoparone	6,7-dimethoxychromen-2-one	COC1=C(C=C2C(=C1)C=CC(=O)O2)OC	C0000737	Abdominal Pain	0.8131
Scoparone	6,7-dimethoxychromen-2-one	COC1=C(C=C2C(=C1)C=CC(=O)O2)OC	C0002453	Amenorrhea	0.8044
Scoparone	6,7-dimethoxychromen-2-one	COC1=C(C=C2C(=C1)C=CC(=O)O2)OC	C0042963	Vomiting	0.7737
Scoparone	6,7-dimethoxychromen-2-one	COC1=C(C=C2C(=C1)C=CC(=O)O2)OC	C0036262	Scabies	0.7694
Scoparone	6,7-dimethoxychromen-2-one	COC1=C(C=C2C(=C1)C=CC(=O)O2)OC	C0033774	Itching	0.7641
Scoparone	6,7-dimethoxychromen-2-one	COC1=C(C=C2C(=C1)C=CC(=O)O2)OC	C0013395	Indigestion	0.7542
Scoparone	6,7-dimethoxychromen-2-one	COC1=C(C=C2C(=C1)C=CC(=O)O2)OC	C0028643	Numbness	0.7507
Scoparone	6,7-dimethoxychromen-2-one	COC1=C(C=C2C(=C1)C=CC(=O)O2)OC	C0011991	Diarrhea	0.7475
Scoparone	6,7-dimethoxychromen-2-one	COC1=C(C=C2C(=C1)C=CC(=O)O2)OC	C0037299	skin sores	0.7439
Scoparone	6,7-dimethoxychromen-2-one	COC1=C(C=C2C(=C1)C=CC(=O)O2)OC	C1457887	Symptom, NOS	0.7393
Scoparone	6,7-dimethoxychromen-2-one	COC1=C(C=C2C(=C1)C=CC(=O)O2)OC	C0013369	Dysentery	0.7306
Scoparone	6,7-dimethoxychromen-2-one	COC1=C(C=C2C(=C1)C=CC(=O)O2)OC	C0019079	Haemoptysis	0.724
Scoparone	6,7-dimethoxychromen-2-one	COC1=C(C=C2C(=C1)C=CC(=O)O2)OC	C0039082	Syndrome	0.7184
Scoparone	6,7-dimethoxychromen-2-one	COC1=C(C=C2C(=C1)C=CC(=O)O2)OC	C0040460	Toothache	0.7115
Scoparone	6,7-dimethoxychromen-2-one	COC1=C(C=C2C(=C1)C=CC(=O)O2)OC	C0221512	Stomach pain	0.7075
Shikonin	5,8-dihydroxy-2-[(1R)-1-hydroxy-4-methylpent-3-enyl]naphthalene-1,4-dione	CC(=CC[C@H](C1=CC(=O)c2c(ccc(c2C1=O)O)O)O)C	C0013595	Eczema	0.7508
Shikonin	5,8-dihydroxy-2-[(1R)-1-hydroxy-4-methylpent-3-enyl]naphthalene-1,4-dione	CC(=CC[C@H](C1=CC(=O)c2c(ccc(c2C1=O)O)O)O)C	C0041582	Ulcerated	0.738
Shikonin	5,8-dihydroxy-2-[(1R)-1-hydroxy-4-methylpent-3-enyl]naphthalene-1,4-dione	CC(=CC[C@H](C1=CC(=O)c2c(ccc(c2C1=O)O)O)O)C	C0025007	Measles	0.734
Spermidine	N'-(3-aminopropyl)butane-1,4-diamine	C(CCNCCCN)CN	C0025874	Metrorrhagia	0.8775
Spermidine	N'-(3-aminopropyl)butane-1,4-diamine	C(CCNCCCN)CN	C0042963	Vomiting	0.7974
Spermidine	N'-(3-aminopropyl)butane-1,4-diamine	C(CCNCCCN)CN	C0007642	Cellulitis	0.7833
Spermidine	N'-(3-aminopropyl)butane-1,4-diamine	C(CCNCCCN)CN	C0019080	Hemorrhage	0.7658
Spermidine	N'-(3-aminopropyl)butane-1,4-diamine	C(CCNCCCN)CN	C1457887	Symptom, NOS	0.7651
Spermidine	N'-(3-aminopropyl)butane-1,4-diamine	C(CCNCCCN)CN	C0028643	Numbness	0.7507
Spermidine	N'-(3-aminopropyl)butane-1,4-diamine	C(CCNCCCN)CN	C0011991	Diarrhea	0.7469
Spermidine	N'-(3-aminopropyl)butane-1,4-diamine	C(CCNCCCN)CN	C0041296	Tuberculosis	0.7448
Spermidine	N'-(3-aminopropyl)butane-1,4-diamine	C(CCNCCCN)CN	C0270327	ENURESIS, NOCTURNAL, 1	0.7402
Spermidine	N'-(3-aminopropyl)butane-1,4-diamine	C(CCNCCCN)CN	C0013369	Dysentery	0.7299
Spermidine	N'-(3-aminopropyl)butane-1,4-diamine	C(CCNCCCN)CN	C0011053	Deafness	0.7292
Spermidine	N'-(3-aminopropyl)butane-1,4-diamine	C(CCNCCCN)CN	C0242350	Impotence	0.723
Spermidine	N'-(3-aminopropyl)butane-1,4-diamine	C(CCNCCCN)CN	C0018926	Haematemesis	0.7198
Spermidine	N'-(3-aminopropyl)butane-1,4-diamine	C(CCNCCCN)CN	C0039082	Syndrome	0.7163
Spermidine	N'-(3-aminopropyl)butane-1,4-diamine	C(CCNCCCN)CN	C0229992	mental	0.7053
Spermidine	N'-(3-aminopropyl)butane-1,4-diamine	C(CCNCCCN)CN	C0013911	Emaciation	0.7004
Spermine	N,N'-bis(3-aminopropyl)butane-1,4-diamine	C(CCNCCCN)CNCCCN	C0025874	Metrorrhagia	0.8775
Spermine	N,N'-bis(3-aminopropyl)butane-1,4-diamine	C(CCNCCCN)CNCCCN	C0042963	Vomiting	0.7974
Spermine	N,N'-bis(3-aminopropyl)butane-1,4-diamine	C(CCNCCCN)CNCCCN	C0007642	Cellulitis	0.7833
Spermine	N,N'-bis(3-aminopropyl)butane-1,4-diamine	C(CCNCCCN)CNCCCN	C0019080	Hemorrhage	0.7658
Spermine	N,N'-bis(3-aminopropyl)butane-1,4-diamine	C(CCNCCCN)CNCCCN	C1457887	Symptom, NOS	0.7651
Spermine	N,N'-bis(3-aminopropyl)butane-1,4-diamine	C(CCNCCCN)CNCCCN	C0028643	Numbness	0.7507
Spermine	N,N'-bis(3-aminopropyl)butane-1,4-diamine	C(CCNCCCN)CNCCCN	C0011991	Diarrhea	0.7469
Spermine	N,N'-bis(3-aminopropyl)butane-1,4-diamine	C(CCNCCCN)CNCCCN	C0041296	Tuberculosis	0.7448
Spermine	N,N'-bis(3-aminopropyl)butane-1,4-diamine	C(CCNCCCN)CNCCCN	C0270327	ENURESIS, NOCTURNAL, 1	0.7402
Spermine	N,N'-bis(3-aminopropyl)butane-1,4-diamine	C(CCNCCCN)CNCCCN	C0013369	Dysentery	0.7299
Spermine	N,N'-bis(3-aminopropyl)butane-1,4-diamine	C(CCNCCCN)CNCCCN	C0011053	Deafness	0.7292
Spermine	N,N'-bis(3-aminopropyl)butane-1,4-diamine	C(CCNCCCN)CNCCCN	C0242350	Impotence	0.723
Spermine	N,N'-bis(3-aminopropyl)butane-1,4-diamine	C(CCNCCCN)CNCCCN	C0018926	Haematemesis	0.7198
Spermine	N,N'-bis(3-aminopropyl)butane-1,4-diamine	C(CCNCCCN)CNCCCN	C0229992	mental	0.7053
Spermine	N,N'-bis(3-aminopropyl)butane-1,4-diamine	C(CCNCCCN)CNCCCN	C0013911	Emaciation	0.7004
Sucrose	(2R,3R,4S,5S,6R)-2-[(2S,3S,4S,5R)-3,4-dihydroxy-2,5-bis(hydroxymethyl)oxolan-2-yl]oxy-6-(hydroxymethyl)oxane-3,4,5-triol	C(C1C(C(C(C(O1)OC2(C(C(C(O2)CO)O)O)CO)O)O)O)O	C0025874	Metrorrhagia	0.8773
Sucrose	(2R,3R,4S,5S,6R)-2-[(2S,3S,4S,5R)-3,4-dihydroxy-2,5-bis(hydroxymethyl)oxolan-2-yl]oxy-6-(hydroxymethyl)oxane-3,4,5-triol	C(C1C(C(C(C(O1)OC2(C(C(C(O2)CO)O)O)CO)O)O)O)O	C0080274	Retention of urine	0.8539
Sucrose	(2R,3R,4S,5S,6R)-2-[(2S,3S,4S,5R)-3,4-dihydroxy-2,5-bis(hydroxymethyl)oxolan-2-yl]oxy-6-(hydroxymethyl)oxane-3,4,5-triol	C(C1C(C(C(C(O1)OC2(C(C(C(O2)CO)O)O)CO)O)O)O)O	C0018965	Haematuria	0.7998
Sucrose	(2R,3R,4S,5S,6R)-2-[(2S,3S,4S,5R)-3,4-dihydroxy-2,5-bis(hydroxymethyl)oxolan-2-yl]oxy-6-(hydroxymethyl)oxane-3,4,5-triol	C(C1C(C(C(C(O1)OC2(C(C(C(O2)CO)O)O)CO)O)O)O)O	C0042963	Vomiting	0.7937
Sucrose	(2R,3R,4S,5S,6R)-2-[(2S,3S,4S,5R)-3,4-dihydroxy-2,5-bis(hydroxymethyl)oxolan-2-yl]oxy-6-(hydroxymethyl)oxane-3,4,5-triol	C(C1C(C(C(C(O1)OC2(C(C(C(O2)CO)O)O)CO)O)O)O)O	C0013404	Dyspnea	0.7737
Sucrose	(2R,3R,4S,5S,6R)-2-[(2S,3S,4S,5R)-3,4-dihydroxy-2,5-bis(hydroxymethyl)oxolan-2-yl]oxy-6-(hydroxymethyl)oxane-3,4,5-triol	C(C1C(C(C(C(O1)OC2(C(C(C(O2)CO)O)O)CO)O)O)O)O	C0042029	Urinary tract infection	0.772
Sucrose	(2R,3R,4S,5S,6R)-2-[(2S,3S,4S,5R)-3,4-dihydroxy-2,5-bis(hydroxymethyl)oxolan-2-yl]oxy-6-(hydroxymethyl)oxane-3,4,5-triol	C(C1C(C(C(C(O1)OC2(C(C(C(O2)CO)O)O)CO)O)O)O)O	C0019080	Hemorrhage	0.7644
Sucrose	(2R,3R,4S,5S,6R)-2-[(2S,3S,4S,5R)-3,4-dihydroxy-2,5-bis(hydroxymethyl)oxolan-2-yl]oxy-6-(hydroxymethyl)oxane-3,4,5-triol	C(C1C(C(C(C(O1)OC2(C(C(C(O2)CO)O)O)CO)O)O)O)O	C0013428	Painful urination	0.762
Sucrose	(2R,3R,4S,5S,6R)-2-[(2S,3S,4S,5R)-3,4-dihydroxy-2,5-bis(hydroxymethyl)oxolan-2-yl]oxy-6-(hydroxymethyl)oxane-3,4,5-triol	C(C1C(C(C(C(O1)OC2(C(C(C(O2)CO)O)O)CO)O)O)O)O	C0241705	Difficulty in urination	0.7561
Sucrose	(2R,3R,4S,5S,6R)-2-[(2S,3S,4S,5R)-3,4-dihydroxy-2,5-bis(hydroxymethyl)oxolan-2-yl]oxy-6-(hydroxymethyl)oxane-3,4,5-triol	C(C1C(C(C(C(O1)OC2(C(C(C(O2)CO)O)O)CO)O)O)O)O	C0004096	Asthma	0.7552
Sucrose	(2R,3R,4S,5S,6R)-2-[(2S,3S,4S,5R)-3,4-dihydroxy-2,5-bis(hydroxymethyl)oxolan-2-yl]oxy-6-(hydroxymethyl)oxane-3,4,5-triol	C(C1C(C(C(C(O1)OC2(C(C(C(O2)CO)O)O)CO)O)O)O)O	C0018926	Haematemesis	0.7196
Sucrose	(2R,3R,4S,5S,6R)-2-[(2S,3S,4S,5R)-3,4-dihydroxy-2,5-bis(hydroxymethyl)oxolan-2-yl]oxy-6-(hydroxymethyl)oxane-3,4,5-triol	C(C1C(C(C(C(O1)OC2(C(C(C(O2)CO)O)O)CO)O)O)O)O	C0451641	Urolithiasis	0.712
Sucrose	(2R,3R,4S,5S,6R)-2-[(2S,3S,4S,5R)-3,4-dihydroxy-2,5-bis(hydroxymethyl)oxolan-2-yl]oxy-6-(hydroxymethyl)oxane-3,4,5-triol	C(C1C(C(C(C(O1)OC2(C(C(C(O2)CO)O)O)CO)O)O)O)O	C0149671	Dribbling of urine	0.7085
Sucrose	(2R,3R,4S,5S,6R)-2-[(2S,3S,4S,5R)-3,4-dihydroxy-2,5-bis(hydroxymethyl)oxolan-2-yl]oxy-6-(hydroxymethyl)oxane-3,4,5-triol	C(C1C(C(C(C(O1)OC2(C(C(C(O2)CO)O)O)CO)O)O)O)O	C0042035	Urination Disorder	0.3153
Sucrose	(2R,3R,4S,5S,6R)-2-[(2S,3S,4S,5R)-3,4-dihydroxy-2,5-bis(hydroxymethyl)oxolan-2-yl]oxy-6-(hydroxymethyl)oxane-3,4,5-triol	C(C1C(C(C(C(O1)OC2(C(C(C(O2)CO)O)O)CO)O)O)O)O	C0042075	urinary disease	0.2848
Tamarixetin	3,5,7-trihydroxy-2-(3-hydroxy-4-methoxyphenyl)chromen-4-one	COc1ccc(cc1O)c2c(c(=O)c3c(cc(cc3o2)O)O)O	C0038990	Perspiration	0.8361
Tamarixetin	3,5,7-trihydroxy-2-(3-hydroxy-4-methoxyphenyl)chromen-4-one	COc1ccc(cc1O)c2c(c(=O)c3c(cc(cc3o2)O)O)O	C0024530	Malaria	0.7581
Tamarixetin	3,5,7-trihydroxy-2-(3-hydroxy-4-methoxyphenyl)chromen-4-one	COc1ccc(cc1O)c2c(c(=O)c3c(cc(cc3o2)O)O)O	C1457887	Symptom, NOS	0.7491
Tamarixetin	3,5,7-trihydroxy-2-(3-hydroxy-4-methoxyphenyl)chromen-4-one	COc1ccc(cc1O)c2c(c(=O)c3c(cc(cc3o2)O)O)O	C0026837	Rigor	0.7402
Tamarixetin	3,5,7-trihydroxy-2-(3-hydroxy-4-methoxyphenyl)chromen-4-one	COc1ccc(cc1O)c2c(c(=O)c3c(cc(cc3o2)O)O)O	C0005940	BONE DISORDER	0.7395
Tamarixetin	3,5,7-trihydroxy-2-(3-hydroxy-4-methoxyphenyl)chromen-4-one	COc1ccc(cc1O)c2c(c(=O)c3c(cc(cc3o2)O)O)O	C0019080	Hemorrhage	0.7385
Tamarixetin	3,5,7-trihydroxy-2-(3-hydroxy-4-methoxyphenyl)chromen-4-one	COc1ccc(cc1O)c2c(c(=O)c3c(cc(cc3o2)O)O)O	C0015967	Fever	0.7328
Tamarixetin	3,5,7-trihydroxy-2-(3-hydroxy-4-methoxyphenyl)chromen-4-one	COc1ccc(cc1O)c2c(c(=O)c3c(cc(cc3o2)O)O)O	C0022346	Jaundice	0.7299
Tamarixetin	3,5,7-trihydroxy-2-(3-hydroxy-4-methoxyphenyl)chromen-4-one	COc1ccc(cc1O)c2c(c(=O)c3c(cc(cc3o2)O)O)O	C0018494	Hair	0.7241
Tamarixetin	3,5,7-trihydroxy-2-(3-hydroxy-4-methoxyphenyl)chromen-4-one	COc1ccc(cc1O)c2c(c(=O)c3c(cc(cc3o2)O)O)O	C0012634	Diseases	0.7204
Tamarixetin	3,5,7-trihydroxy-2-(3-hydroxy-4-methoxyphenyl)chromen-4-one	COc1ccc(cc1O)c2c(c(=O)c3c(cc(cc3o2)O)O)O	C0004093	Weakness	0.7171
Tamarixetin	3,5,7-trihydroxy-2-(3-hydroxy-4-methoxyphenyl)chromen-4-one	COc1ccc(cc1O)c2c(c(=O)c3c(cc(cc3o2)O)O)O	C0085593	Chills	0.7153
Tetrodotoxin	null	C([C@@]1([C@H]2[C@@H]3[C@H](N=C(N[C@@]34[C@@H]([C@@H]1O[C@]([C@H]4O)(O2)O)O)N)O)O)O	C0013604	Swelling	0.7361
Thiamine chloride	Vitamin B1 / Thiamine	Cc1c(sc[n+]1Cc2cnc(nc2N)C)CCO.[Cl-]	C1291077	Tympanites	1.0226
Thiamine chloride	Vitamin B1 / Thiamine	Cc1c(sc[n+]1Cc2cnc(nc2N)C)CCO.[Cl-]	C0025874	Metrorrhagia	0.8776
Thiamine chloride	Vitamin B1 / Thiamine	Cc1c(sc[n+]1Cc2cnc(nc2N)C)CCO.[Cl-]	C0013604	Swelling	0.8113
Thiamine chloride	Vitamin B1 / Thiamine	Cc1c(sc[n+]1Cc2cnc(nc2N)C)CCO.[Cl-]	C0013537	Eclampsia	0.8081
Thiamine chloride	Vitamin B1 / Thiamine	Cc1c(sc[n+]1Cc2cnc(nc2N)C)CCO.[Cl-]	C0042963	Vomiting	0.7945
Thiamine chloride	Vitamin B1 / Thiamine	Cc1c(sc[n+]1Cc2cnc(nc2N)C)CCO.[Cl-]	C0039082	Syndrome	0.7793
Thiamine chloride	Vitamin B1 / Thiamine	Cc1c(sc[n+]1Cc2cnc(nc2N)C)CCO.[Cl-]	C0039614	Tetanus	0.7739
Thiamine chloride	Vitamin B1 / Thiamine	Cc1c(sc[n+]1Cc2cnc(nc2N)C)CCO.[Cl-]	C0019080	Hemorrhage	0.7633
Thiamine chloride	Vitamin B1 / Thiamine	Cc1c(sc[n+]1Cc2cnc(nc2N)C)CCO.[Cl-]	C0018681	Head ache	0.7599
Thiamine chloride	Vitamin B1 / Thiamine	Cc1c(sc[n+]1Cc2cnc(nc2N)C)CCO.[Cl-]	C0013428	Painful urination	0.7591
Thiamine chloride	Vitamin B1 / Thiamine	Cc1c(sc[n+]1Cc2cnc(nc2N)C)CCO.[Cl-]	C0013395	Indigestion	0.7589
Thiamine chloride	Vitamin B1 / Thiamine	Cc1c(sc[n+]1Cc2cnc(nc2N)C)CCO.[Cl-]	C0241705	Difficulty in urination	0.7533
Thiamine chloride	Vitamin B1 / Thiamine	Cc1c(sc[n+]1Cc2cnc(nc2N)C)CCO.[Cl-]	C0013595	Eczema	0.7506
Thiamine chloride	Vitamin B1 / Thiamine	Cc1c(sc[n+]1Cc2cnc(nc2N)C)CCO.[Cl-]	C0016658	Fracture	0.7487
Thiamine chloride	Vitamin B1 / Thiamine	Cc1c(sc[n+]1Cc2cnc(nc2N)C)CCO.[Cl-]	C0024031	Lumbago	0.744
Thiamine chloride	Vitamin B1 / Thiamine	Cc1c(sc[n+]1Cc2cnc(nc2N)C)CCO.[Cl-]	C0016169	Fistula	0.7325
Thiamine chloride	Vitamin B1 / Thiamine	Cc1c(sc[n+]1Cc2cnc(nc2N)C)CCO.[Cl-]	C0013369	Dysentery	0.7292
Thiamine chloride	Vitamin B1 / Thiamine	Cc1c(sc[n+]1Cc2cnc(nc2N)C)CCO.[Cl-]	C0344232	Blurred vision	0.7271
Thiamine chloride	Vitamin B1 / Thiamine	Cc1c(sc[n+]1Cc2cnc(nc2N)C)CCO.[Cl-]	C0085281	Addiction	0.7252
Thiamine chloride	Vitamin B1 / Thiamine	Cc1c(sc[n+]1Cc2cnc(nc2N)C)CCO.[Cl-]	C0018926	Haematemesis	0.7197
Thiamine chloride	Vitamin B1 / Thiamine	Cc1c(sc[n+]1Cc2cnc(nc2N)C)CCO.[Cl-]	C0035455	Rhinitis	0.7151
Thiamine chloride	Vitamin B1 / Thiamine	Cc1c(sc[n+]1Cc2cnc(nc2N)C)CCO.[Cl-]	C0235309	Stomach discomfort	0.715
Thiamine chloride	Vitamin B1 / Thiamine	Cc1c(sc[n+]1Cc2cnc(nc2N)C)CCO.[Cl-]	C0451641	Urolithiasis	0.7114
Thiamine chloride	Vitamin B1 / Thiamine	Cc1c(sc[n+]1Cc2cnc(nc2N)C)CCO.[Cl-]	C0149671	Dribbling of urine	0.706
Thiamine chloride	Vitamin B1 / Thiamine	Cc1c(sc[n+]1Cc2cnc(nc2N)C)CCO.[Cl-]	C0042035	Urination Disorder	0.2034
Thymol	5-methyl-2-propan-2-ylphenol	Cc1ccc(c(c1)O)C(C)C	C0038990	Perspiration	0.8339
Thymol	5-methyl-2-propan-2-ylphenol	Cc1ccc(c(c1)O)C(C)C	C0042963	Vomiting	0.7705
Thymol	5-methyl-2-propan-2-ylphenol	Cc1ccc(c(c1)O)C(C)C	C0018681	Head ache	0.7656
Thymol	5-methyl-2-propan-2-ylphenol	Cc1ccc(c(c1)O)C(C)C	C0011991	Diarrhea	0.7443
Thymol	5-methyl-2-propan-2-ylphenol	Cc1ccc(c(c1)O)C(C)C	C0013604	Swelling	0.7363
Thymol	5-methyl-2-propan-2-ylphenol	Cc1ccc(c(c1)O)C(C)C	C0015967	Fever	0.7312
Thymol	5-methyl-2-propan-2-ylphenol	Cc1ccc(c(c1)O)C(C)C	C0039082	Syndrome	0.7182
Thymol	5-methyl-2-propan-2-ylphenol	Cc1ccc(c(c1)O)C(C)C	C0221512	Stomach pain	0.7028
Urocanic acid	4-imidazoleacrylic acid	c1c([nH]cn1)/C=C/C(=O)O	C0013604	Swelling	0.7362
Urocanic acid	4-imidazoleacrylic acid	c1c([nH]cn1)/C=C/C(=O)O	C0019080	Hemorrhage	0.7356
Verbascoside	[(2R,3R,4R,5R,6R)-6-[2-(3,4-dihydroxyphenyl)ethoxy]-5-hydroxy-2-(hydroxymethyl)-4-[(2S,3R,4R,5R,6S)-3,4,5-trihydroxy-6-methyloxan-2-yl]oxyoxan-3-yl] (E)-3-(3,4-dihydroxyphenyl)prop-2-enoate	CC1C(C(C(C(O1)OC2C(C(OC(C2OC(=O)C=CC3=CC(=C(C=C3)O)O)CO)OCCC4=CC(=C(C=C4)O)O)O)O)O)O	C0242429	Sorethroat	0.8743
Verbascoside	[(2R,3R,4R,5R,6R)-6-[2-(3,4-dihydroxyphenyl)ethoxy]-5-hydroxy-2-(hydroxymethyl)-4-[(2S,3R,4R,5R,6S)-3,4,5-trihydroxy-6-methyloxan-2-yl]oxyoxan-3-yl] (E)-3-(3,4-dihydroxyphenyl)prop-2-enoate	CC1C(C(C(C(O1)OC2C(C(OC(C2OC(=O)C=CC3=CC(=C(C=C3)O)O)CO)OCCC4=CC(=C(C=C4)O)O)O)O)O)O	C0018965	Haematuria	0.7992
Verbascoside	[(2R,3R,4R,5R,6R)-6-[2-(3,4-dihydroxyphenyl)ethoxy]-5-hydroxy-2-(hydroxymethyl)-4-[(2S,3R,4R,5R,6S)-3,4,5-trihydroxy-6-methyloxan-2-yl]oxyoxan-3-yl] (E)-3-(3,4-dihydroxyphenyl)prop-2-enoate	CC1C(C(C(C(O1)OC2C(C(OC(C2OC(=O)C=CC3=CC(=C(C=C3)O)O)CO)OCCC4=CC(=C(C=C4)O)O)O)O)O)O	C0019080	Hemorrhage	0.7667
Verbascoside	[(2R,3R,4R,5R,6R)-6-[2-(3,4-dihydroxyphenyl)ethoxy]-5-hydroxy-2-(hydroxymethyl)-4-[(2S,3R,4R,5R,6S)-3,4,5-trihydroxy-6-methyloxan-2-yl]oxyoxan-3-yl] (E)-3-(3,4-dihydroxyphenyl)prop-2-enoate	CC1C(C(C(C(O1)OC2C(C(OC(C2OC(=O)C=CC3=CC(=C(C=C3)O)O)CO)OCCC4=CC(=C(C=C4)O)O)O)O)O)O	C0011206	Delirium	0.7581
Verbascoside	[(2R,3R,4R,5R,6R)-6-[2-(3,4-dihydroxyphenyl)ethoxy]-5-hydroxy-2-(hydroxymethyl)-4-[(2S,3R,4R,5R,6S)-3,4,5-trihydroxy-6-methyloxan-2-yl]oxyoxan-3-yl] (E)-3-(3,4-dihydroxyphenyl)prop-2-enoate	CC1C(C(C(C(O1)OC2C(C(OC(C2OC(=O)C=CC3=CC(=C(C=C3)O)O)CO)OCCC4=CC(=C(C=C4)O)O)O)O)O)O	C0014591	Epistaxis	0.7569
Verbascoside	[(2R,3R,4R,5R,6R)-6-[2-(3,4-dihydroxyphenyl)ethoxy]-5-hydroxy-2-(hydroxymethyl)-4-[(2S,3R,4R,5R,6S)-3,4,5-trihydroxy-6-methyloxan-2-yl]oxyoxan-3-yl] (E)-3-(3,4-dihydroxyphenyl)prop-2-enoate	CC1C(C(C(C(O1)OC2C(C(OC(C2OC(=O)C=CC3=CC(=C(C=C3)O)O)CO)OCCC4=CC(=C(C=C4)O)O)O)O)O)O	C0011991	Diarrhea	0.7462
Verbascoside	[(2R,3R,4R,5R,6R)-6-[2-(3,4-dihydroxyphenyl)ethoxy]-5-hydroxy-2-(hydroxymethyl)-4-[(2S,3R,4R,5R,6S)-3,4,5-trihydroxy-6-methyloxan-2-yl]oxyoxan-3-yl] (E)-3-(3,4-dihydroxyphenyl)prop-2-enoate	CC1C(C(C(C(O1)OC2C(C(OC(C2OC(=O)C=CC3=CC(=C(C=C3)O)O)CO)OCCC4=CC(=C(C=C4)O)O)O)O)O)O	C0015967	Fever	0.7307
Verbascoside	[(2R,3R,4R,5R,6R)-6-[2-(3,4-dihydroxyphenyl)ethoxy]-5-hydroxy-2-(hydroxymethyl)-4-[(2S,3R,4R,5R,6S)-3,4,5-trihydroxy-6-methyloxan-2-yl]oxyoxan-3-yl] (E)-3-(3,4-dihydroxyphenyl)prop-2-enoate	CC1C(C(C(C(O1)OC2C(C(OC(C2OC(=O)C=CC3=CC(=C(C=C3)O)O)CO)OCCC4=CC(=C(C=C4)O)O)O)O)O)O	C0013369	Dysentery	0.7301
Verbascoside	[(2R,3R,4R,5R,6R)-6-[2-(3,4-dihydroxyphenyl)ethoxy]-5-hydroxy-2-(hydroxymethyl)-4-[(2S,3R,4R,5R,6S)-3,4,5-trihydroxy-6-methyloxan-2-yl]oxyoxan-3-yl] (E)-3-(3,4-dihydroxyphenyl)prop-2-enoate	CC1C(C(C(C(O1)OC2C(C(OC(C2OC(=O)C=CC3=CC(=C(C=C3)O)O)CO)OCCC4=CC(=C(C=C4)O)O)O)O)O)O	C0015397	Eye Disease	0.7294
Verbascoside	[(2R,3R,4R,5R,6R)-6-[2-(3,4-dihydroxyphenyl)ethoxy]-5-hydroxy-2-(hydroxymethyl)-4-[(2S,3R,4R,5R,6S)-3,4,5-trihydroxy-6-methyloxan-2-yl]oxyoxan-3-yl] (E)-3-(3,4-dihydroxyphenyl)prop-2-enoate	CC1C(C(C(C(O1)OC2C(C(OC(C2OC(=O)C=CC3=CC(=C(C=C3)O)O)CO)OCCC4=CC(=C(C=C4)O)O)O)O)O)O	C0031350	inflammation throat	0.7265
Verbascoside	[(2R,3R,4R,5R,6R)-6-[2-(3,4-dihydroxyphenyl)ethoxy]-5-hydroxy-2-(hydroxymethyl)-4-[(2S,3R,4R,5R,6S)-3,4,5-trihydroxy-6-methyloxan-2-yl]oxyoxan-3-yl] (E)-3-(3,4-dihydroxyphenyl)prop-2-enoate	CC1C(C(C(C(O1)OC2C(C(OC(C2OC(=O)C=CC3=CC(=C(C=C3)O)O)CO)OCCC4=CC(=C(C=C4)O)O)O)O)O)O	C0009917	Contracture	0.7203
Verbascoside	[(2R,3R,4R,5R,6R)-6-[2-(3,4-dihydroxyphenyl)ethoxy]-5-hydroxy-2-(hydroxymethyl)-4-[(2S,3R,4R,5R,6S)-3,4,5-trihydroxy-6-methyloxan-2-yl]oxyoxan-3-yl] (E)-3-(3,4-dihydroxyphenyl)prop-2-enoate	CC1C(C(C(C(O1)OC2C(C(OC(C2OC(=O)C=CC3=CC(=C(C=C3)O)O)CO)OCCC4=CC(=C(C=C4)O)O)O)O)O)O	C0018926	Haematemesis	0.708
Verbascoside	[(2R,3R,4R,5R,6R)-6-[2-(3,4-dihydroxyphenyl)ethoxy]-5-hydroxy-2-(hydroxymethyl)-4-[(2S,3R,4R,5R,6S)-3,4,5-trihydroxy-6-methyloxan-2-yl]oxyoxan-3-yl] (E)-3-(3,4-dihydroxyphenyl)prop-2-enoate	CC1C(C(C(C(O1)OC2C(C(OC(C2OC(=O)C=CC3=CC(=C(C=C3)O)O)CO)OCCC4=CC(=C(C=C4)O)O)O)O)O)O	C0241705	Difficulty in urination	0.7068
